# Supplementary material for: Genome-Wide Identification and Development of LTR Retrotransposon-Based Molecular Markers for the Melilotus Genus
Source: Plants (Basel). 2021 Apr 28;10(5):890. doi: 10.3390/plants10050890 (PMC8146837; doi:10.3390/plants10050890)
Supplement: Supplementary file 1 [file plants-10-00890-s001.zip]

Archive with 9 entries (8 files):
- Supplementary/
- Supplementary/Figure S1.pdf
- Supplementary/Figure S2.pdf
- Supplementary/Table S1.xlsx
- Supplementary/Table S2-2.pdf
- Supplementary/Table S2.pdf
- Supplementary/Table S3-2.pdf
- Supplementary/Table S3.pdf
- Supplementary/Table S4.pdf
