# Supplementary material for: Genome-Wide Identification and Development of LTR Retrotransposon-Based Molecular Markers for the Melilotus Genus
Source: Plants (Basel). 2021 Apr 28;10(5):890. doi: 10.3390/plants10050890 (PMC8146837; doi:10.3390/plants10050890)
Supplement: Supplementary file 1 [file plants-10-00890-s001.zip › Supplementary/Table S1.xlsx]

## Sheet: Sheet1
列1	列2	列3	列4	列5	列6	列7	列8	列9	列10	列11	列12
>Lachesis_group3:1733-5213 ID=repeat_TE0000005;Target=Repeat_14293 1 3181;Class=ClassI/LTR/Copia;PercDiv=2.9;PercDel=1.9;PercIns=0.8;
>Lachesis_group3:5014-12015 ID=repeat_TE0000007;Target=Repeat_16325 12027 16932;Class=ClassI/LTR/Gypsy;PercDiv=2.4;PercDel=1.6;PercIns=0.8;
>Lachesis_group3:5452-22956 ID=repeat_TE0000008;Target=Repeat_3097 354 17869;Class=ClassI/LTR/Gypsy;PercDiv=5.8;PercDel=1.4;PercIns=1.5;
>Lachesis_group3:19917-24062 ID=repeat_TE0000009;Target=Repeat_16325 1 4134;Class=ClassI/LTR/Gypsy;PercDiv=3.4;PercDel=2.1;PercIns=2.4;
>Lachesis_group3:23963-24823 ID=repeat_TE0000011;Target=Repeat_27335 7646 8501;Class=ClassI/LTR/Copia;PercDiv=10.0;PercDel=0.5;PercIns=1.1;
>Lachesis_group3:24069-32708 ID=repeat_TE0000012;Target=Repeat_5156 4058 12691;Class=ClassI/LTR/Gypsy;PercDiv=1.3;PercDel=0.4;PercIns=0.4;
>Lachesis_group3:32410-32997 ID=repeat_TE0000014;Target=Repeat_85259 9855 10471;Class=ClassI/LTR/Copia;PercDiv=18.3;PercDel=5.4;PercIns=0.5;
>Lachesis_group3:32707-35921 ID=repeat_TE0000015;Target=Repeat_12348 2112 5317;Class=ClassI/LTR/Copia;PercDiv=8.1;PercDel=1.1;PercIns=1.4;
>Lachesis_group3:33764-36417 ID=repeat_TE0000016;Target=Repeat_5814 1594 3996;Class=ClassI/LTR/Gypsy;PercDiv=12.8;PercDel=4.2;PercIns=4.8;
>Lachesis_group3:37464-38016 ID=repeat_TE0000026;Target=Repeat_20182 271 803;Class=ClassI/LTR/Copia;PercDiv=19.4;PercDel=4.5;PercIns=8.4;
>Lachesis_group3:37540-38312 ID=repeat_TE0000027;Target=Repeat_16763 4442 5207;Class=ClassI/LTR/Copia;PercDiv=13.5;PercDel=5.2;PercIns=6.1;
>Lachesis_group3:42478-43338 ID=repeat_TE0000056;Target=Repeat_17811 4692 5015;Class=ClassI/LTR/Gypsy;PercDiv=17.3;PercDel=3.5;PercIns=3.4;
>Lachesis_group3:44670-46042 ID=repeat_TE0000068;Target=Repeat_17811 2127 3483;Class=ClassI/LTR/Gypsy;PercDiv=10.9;PercDel=1.2;PercIns=2.4;
>Lachesis_group3:61596-62488 ID=repeat_TE0000186;Target=Repeat_11098 10970 11266;Class=ClassI/LTR/Gypsy;PercDiv=24.0;PercDel=2.3;PercIns=0.1;
>Lachesis_group3:63218-70053 ID=repeat_TE0000193;Target=Repeat_15396 1 6836;Class=ClassI/LTR/Copia;PercDiv=0.0;PercDel=0.0;PercIns=0.0;
>Lachesis_group3:80770-81342 ID=repeat_TE0000224;Target=Repeat_22794 2851 3419;Class=ClassI/LTR/Copia;PercDiv=16.7;PercDel=4.4;PercIns=5.1;
>Lachesis_group3:98779-99383 ID=repeat_TE0000272;Target=Repeat_12324 13866 14472;Class=ClassI/LTR/Gypsy;PercDiv=4.1;PercDel=0.3;PercIns=0.0;
>Lachesis_group3:135008-153194 ID=repeat_TE0000366;Target=Repeat_15398 1 18187;Class=ClassI/LTR/Gypsy;PercDiv=0.0;PercDel=0.0;PercIns=0.0;
>Lachesis_group3:170835-171429 ID=repeat_TE0000429;Target=Repeat_8736 1726 2320;Class=ClassI/LTR/Copia;PercDiv=8.4;PercDel=4.2;PercIns=4.2;
>Lachesis_group3:185010-185774 ID=repeat_TE0000462;Target=Repeat_28019 3361 4112;Class=ClassI/LTR/Copia;PercDiv=7.1;PercDel=0.7;PercIns=2.4;
>Lachesis_group3:202334-203956 ID=repeat_TE0000507;Target=Repeat_19322 5112 5937;Class=ClassI/LTR/Copia;PercDiv=11.2;PercDel=3.6;PercIns=4.4;
>Lachesis_group3:211987-212924 ID=repeat_TE0000538;Target=Repeat_29500 6328 7245;Class=ClassI/LTR/Copia;PercDiv=14.5;PercDel=1.4;PercIns=3.6;
>Lachesis_group3:214020-216026 ID=repeat_TE0000544;Target=Repeat_21747 4167 6184;Class=ClassI/LTR/Copia;PercDiv=4.2;PercDel=0.8;PercIns=0.2;
>Lachesis_group3:231193-231700 ID=repeat_TE0000586;Target=Repeat_25507 10967 11500;Class=ClassI/LTR/Gypsy;PercDiv=2.7;PercDel=0.4;PercIns=1.0;
>Lachesis_group3:232151-232962 ID=repeat_TE0000592;Target=Repeat_28877 14490 15313;Class=ClassI/LTR/Gypsy;PercDiv=11.2;PercDel=1.5;PercIns=0.0;
>Lachesis_group3:233155-233884 ID=repeat_TE0000594;Target=Repeat_28692 3131 3845;Class=ClassI/LTR/Gypsy;PercDiv=18.4;PercDel=0.6;PercIns=2.7;
>Lachesis_group3:234387-235035 ID=repeat_TE0000597;Target=Repeat_17811 7129 7753;Class=ClassI/LTR/Gypsy;PercDiv=20.4;PercDel=7.4;PercIns=11.5;
>Lachesis_group3:245724-246543 ID=repeat_TE0000643;Target=Repeat_19990 674 1491;Class=ClassI/LTR/Copia;PercDiv=29.1;PercDel=3.4;PercIns=3.7;
>Lachesis_group3:253920-254904 ID=repeat_TE0000699;Target=Repeat_9072 17342 18327;Class=ClassI/LTR/Copia;PercDiv=1.3;PercDel=0.2;PercIns=0.1;
>Lachesis_group3:255434-255966 ID=repeat_TE0000705;Target=Repeat_9499 9109 9630;Class=ClassI/LTR/Copia;PercDiv=6.4;PercDel=0.6;PercIns=2.7;
>Lachesis_group3:266396-267050 ID=repeat_TE0000740;Target=Repeat_26516 5864 6521;Class=ClassI/LTR/Copia;PercDiv=12.9;PercDel=5.5;PercIns=5.0;
>Lachesis_group3:356100-361302 ID=repeat_TE0000933;Target=Repeat_21525 4 5197;Class=ClassI/LTR/Copia;PercDiv=1.0;PercDel=0.1;PercIns=0.2;
>Lachesis_group3:360547-361752 ID=repeat_TE0000934;Target=Repeat_22734 343 1539;Class=ClassI/LTR/Copia;PercDiv=3.5;PercDel=0.7;PercIns=1.4;
>Lachesis_group3:364345-365350 ID=repeat_TE0000946;Target=Repeat_22648 13039 14035;Class=ClassI/LTR/Gypsy;PercDiv=18.3;PercDel=2.6;PercIns=3.5;
>Lachesis_group3:366136-369468 ID=repeat_TE0000951;Target=Repeat_14876 8369 11750;Class=ClassI/LTR/Copia;PercDiv=7.5;PercDel=1.4;PercIns=2.1;
>Lachesis_group3:369469-377866 ID=repeat_TE0000952;Target=Repeat_4207 1 15436;Class=ClassI/LTR/Copia;PercDiv=6.6;PercDel=1.1;PercIns=0.9;
>Lachesis_group3:381047-381741 ID=repeat_TE0000967;Target=Repeat_11054 2840 3531;Class=ClassI/LTR/Copia;PercDiv=4.1;PercDel=0.3;PercIns=0.7;
>Lachesis_group3:382999-383519 ID=repeat_TE0000973;Target=Repeat_8149 3057 3604;Class=ClassI/LTR/Copia;PercDiv=31.2;PercDel=8.8;PercIns=3.5;
>Lachesis_group3:388732-402919 ID=repeat_TE0000996;Target=Repeat_15402 1 14188;Class=ClassI/LTR/Gypsy;PercDiv=0.0;PercDel=0.0;PercIns=0.0;
>Lachesis_group3:407201-410115 ID=repeat_TE0001005;Target=Repeat_3889 1 2904;Class=ClassI/LTR/Copia;PercDiv=2.1;PercDel=0.6;PercIns=1.0;
>Lachesis_group3:439710-443270 ID=repeat_TE0001033;Target=Copia-76_GM-I 161 3430;Class=ClassI/LTR/Copia;PercDiv=2.5;PercDel=0.1;PercIns=0.2;
>Lachesis_group3:451377-471541 ID=repeat_TE0001062;Target=Repeat_15406 1 20104;Class=ClassI/LTR/Gypsy;PercDiv=0.0;PercDel=0.0;PercIns=0.0;
>Lachesis_group3:504469-505018 ID=repeat_TE0001177;Target=Repeat_7548 1865 2404;Class=ClassI/LTR/Copia;PercDiv=28.5;PercDel=4.2;PercIns=6.1;
>Lachesis_group3:529096-529645 ID=repeat_TE0001282;Target=Repeat_7548 1865 2404;Class=ClassI/LTR/Copia;PercDiv=28.3;PercDel=4.2;PercIns=6.1;
>Lachesis_group3:550770-555154 ID=repeat_TE0001352;Target=Repeat_15407 1 4385;Class=ClassI/LTR/Copia;PercDiv=0.0;PercDel=0.0;PercIns=0.0;
>Lachesis_group3:584034-585298 ID=repeat_TE0001437;Target=Repeat_15409 12561 13802;Class=ClassI/LTR/Copia;PercDiv=10.7;PercDel=5.7;PercIns=7.7;
>Lachesis_group3:585330-586256 ID=repeat_TE0001438;Target=Repeat_15409 14888 15820;Class=ClassI/LTR/Copia;PercDiv=14.8;PercDel=6.3;PercIns=5.6;
>Lachesis_group3:586320-587219 ID=repeat_TE0001439;Target=Repeat_15409 14888 15853;Class=ClassI/LTR/Copia;PercDiv=13.0;PercDel=13.6;PercIns=5.1;
>Lachesis_group3:587713-588391 ID=repeat_TE0001441;Target=Repeat_15409 16516 17165;Class=ClassI/LTR/Copia;PercDiv=20.1;PercDel=8.7;PercIns=9.1;
>Lachesis_group3:590212-595817 ID=repeat_TE0001457;Target=Repeat_26410 7945 13566;Class=ClassI/LTR/Copia;PercDiv=3.0;PercDel=0.6;PercIns=0.3;
>Lachesis_group3:598663-599546 ID=repeat_TE0001468;Target=Repeat_15409 1 860;Class=ClassI/LTR/Copia;PercDiv=8.9;PercDel=4.3;PercIns=5.2;
>Lachesis_group3:599875-600424 ID=repeat_TE0001471;Target=Repeat_15409 872 1420;Class=ClassI/LTR/Copia;PercDiv=3.8;PercDel=0.4;PercIns=0.6;
>Lachesis_group3:600509-601076 ID=repeat_TE0001472;Target=Repeat_15409 1460 2040;Class=ClassI/LTR/Copia;PercDiv=5.1;PercDel=5.3;PercIns=2.9;
>Lachesis_group3:607096-608360 ID=repeat_TE0001483;Target=Repeat_15409 12561 13802;Class=ClassI/LTR/Copia;PercDiv=11.2;PercDel=5.3;PercIns=7.2;
>Lachesis_group3:608392-609316 ID=repeat_TE0001484;Target=Repeat_15409 14888 15820;Class=ClassI/LTR/Copia;PercDiv=15.3;PercDel=5.8;PercIns=4.9;
>Lachesis_group3:609380-610278 ID=repeat_TE0001485;Target=Repeat_15409 14888 15853;Class=ClassI/LTR/Copia;PercDiv=12.5;PercDel=14.1;PercIns=6.2;
>Lachesis_group3:616341-620232 ID=repeat_TE0001520;Target=Repeat_8092 3829 9566;Class=ClassI/LTR/Copia;PercDiv=3.1;PercDel=0.7;PercIns=2.0;
>Lachesis_group3:623623-624150 ID=repeat_TE0001532;Target=Repeat_15409 12602 13170;Class=ClassI/LTR/Copia;PercDiv=13.6;PercDel=7.4;PercIns=4.8;
>Lachesis_group3:627338-646791 ID=repeat_TE0001540;Target=Repeat_15409 1 18728;Class=ClassI/LTR/Copia;PercDiv=0.0;PercDel=0.1;PercIns=0.2;
>Lachesis_group3:649577-650076 ID=repeat_TE0001557;Target=Repeat_15409 4191 4648;Class=ClassI/LTR/Copia;PercDiv=9.5;PercDel=2.8;PercIns=7.1;
>Lachesis_group3:650310-650837 ID=repeat_TE0001561;Target=Repeat_15409 7901 8519;Class=ClassI/LTR/Copia;PercDiv=11.4;PercDel=11.9;PercIns=6.1;
>Lachesis_group3:651630-664788 ID=repeat_TE0001566;Target=Repeat_15410 1 13159;Class=ClassI/LTR/Gypsy;PercDiv=0.0;PercDel=0.0;PercIns=0.0;
>Lachesis_group3:666221-666735 ID=repeat_TE0001576;Target=Repeat_15409 8949 9452;Class=ClassI/LTR/Copia;PercDiv=12.1;PercDel=1.6;PercIns=3.8;
>Lachesis_group3:667124-667911 ID=repeat_TE0001580;Target=Repeat_22262 3978 4765;Class=ClassI/LTR/Copia;PercDiv=6.7;PercDel=1.8;PercIns=1.8;
>Lachesis_group3:671286-671809 ID=repeat_TE0001599;Target=Repeat_11952 2775 3298;Class=ClassI/LTR/Copia;PercDiv=23.6;PercDel=0.4;PercIns=0.4;
>Lachesis_group3:673110-677077 ID=repeat_TE0001603;Target=Repeat_20768 14888 19377;Class=ClassI/LTR/Copia;PercDiv=4.8;PercDel=0.7;PercIns=0.5;
>Lachesis_group3:708154-708677 ID=repeat_TE0001705;Target=Repeat_11952 2775 3298;Class=ClassI/LTR/Copia;PercDiv=24.5;PercDel=0.4;PercIns=0.4;
>Lachesis_group3:713173-713774 ID=repeat_TE0001718;Target=Repeat_22562 3604 4782;Class=ClassI/LTR/Gypsy;PercDiv=31.0;PercDel=2.1;PercIns=1.5;
>Lachesis_group3:717437-718340 ID=repeat_TE0001737;Target=Repeat_11952 1792 2685;Class=ClassI/LTR/Copia;PercDiv=30.2;PercDel=2.6;PercIns=3.8;
>Lachesis_group3:721631-728494 ID=repeat_TE0001763;Target=Repeat_20580 1 8191;Class=ClassI/LTR/Copia;PercDiv=2.0;PercDel=0.2;PercIns=0.3;
>Lachesis_group3:733420-734425 ID=repeat_TE0001779;Target=Repeat_14866 1 1013;Class=ClassI/LTR/Gypsy;PercDiv=4.3;PercDel=3.0;PercIns=2.3;
>Lachesis_group3:734853-737229 ID=repeat_TE0001781;Target=Repeat_5659 16912 19424;Class=ClassI/LTR/Gypsy;PercDiv=17.4;PercDel=6.7;PercIns=5.8;
>Lachesis_group3:735153-739142 ID=repeat_TE0001782;Target=Repeat_7708 292 4269;Class=ClassI/LTR/Gypsy;PercDiv=7.5;PercDel=2.2;PercIns=2.5;
>Lachesis_group3:739143-750970 ID=repeat_TE0001784;Target=Repeat_27376 1 11814;Class=ClassI/LTR/Copia;PercDiv=4.7;PercDel=0.9;PercIns=0.8;
>Lachesis_group3:750947-760972 ID=repeat_TE0001785;Target=Repeat_23011 2528 14098;Class=ClassI/LTR/Gypsy;PercDiv=3.8;PercDel=1.2;PercIns=0.9;
>Lachesis_group3:760973-762536 ID=repeat_TE0001786;Target=Repeat_27796 14087 15653;Class=ClassI/LTR/Gypsy;PercDiv=10.3;PercDel=6.3;PercIns=6.1;
>Lachesis_group3:762537-764724 ID=repeat_TE0001787;Target=Repeat_23011 1 2527;Class=ClassI/LTR/Gypsy;PercDiv=3.8;PercDel=1.2;PercIns=0.9;
>Lachesis_group3:765544-771180 ID=repeat_TE0001796;Target=Repeat_26410 7944 13568;Class=ClassI/LTR/Copia;PercDiv=2.7;PercDel=0.9;PercIns=0.4;
>Lachesis_group3:847243-847809 ID=repeat_TE0002002;Target=Repeat_11931 10816 11400;Class=ClassI/LTR/Copia;PercDiv=1.9;PercDel=3.2;PercIns=0.0;
>Lachesis_group3:851878-852413 ID=repeat_TE0002022;Target=Repeat_21010 3811 4345;Class=ClassI/LTR/Gypsy;PercDiv=6.3;PercDel=5.6;PercIns=5.8;
>Lachesis_group3:890075-890735 ID=repeat_TE0002126;Target=Repeat_63779 1100 1777;Class=ClassI/LTR/Gypsy;PercDiv=22.4;PercDel=4.2;PercIns=1.6;
>Lachesis_group3:909739-910241 ID=repeat_TE0002173;Target=Repeat_23029 643 1139;Class=ClassI/LTR/Gypsy;PercDiv=29.3;PercDel=5.8;PercIns=7.0;
>Lachesis_group3:917515-919700 ID=repeat_TE0002194;Target=Repeat_20308 10621 12788;Class=ClassI/LTR/Gypsy;PercDiv=27.8;PercDel=3.8;PercIns=4.6;
>Lachesis_group3:931323-932122 ID=repeat_TE0002210;Target=Repeat_11256 1291 2111;Class=ClassI/LTR/Gypsy;PercDiv=16.7;PercDel=4.5;PercIns=1.8;
>Lachesis_group3:934194-937767 ID=repeat_TE0002219;Target=Repeat_24798 7740 11300;Class=ClassI/LTR/Copia;PercDiv=0.9;PercDel=0.0;PercIns=0.4;
>Lachesis_group3:935845-938445 ID=repeat_TE0002220;Target=Repeat_25713 1 2588;Class=ClassI/LTR/Copia;PercDiv=1.3;PercDel=0.3;PercIns=0.8;
>Lachesis_group3:958939-959475 ID=repeat_TE0002266;Target=Repeat_24258 2386 2910;Class=ClassI/LTR/Copia;PercDiv=9.8;PercDel=0.4;PercIns=2.7;
>Lachesis_group3:965882-966502 ID=repeat_TE0002292;Target=Repeat_9785 3927 4540;Class=ClassI/LTR/?;PercDiv=29.7;PercDel=4.0;PercIns=5.2;
>Lachesis_group3:978645-980928 ID=repeat_TE0002355;Target=Repeat_26899 8425 10686;Class=ClassI/LTR/Gypsy;PercDiv=11.5;PercDel=3.2;PercIns=4.2;
>Lachesis_group3:1017255-1020353 ID=repeat_TE0002486;Target=Repeat_25414 20417 23533;Class=ClassI/LTR/Gypsy;PercDiv=16.3;PercDel=6.8;PercIns=6.2;
>Lachesis_group3:1020342-1033365 ID=repeat_TE0002488;Target=Repeat_15417 1 13024;Class=ClassI/LTR/Gypsy;PercDiv=0.0;PercDel=0.0;PercIns=0.0;
>Lachesis_group3:1043827-1046855 ID=repeat_TE0002492;Target=Repeat_14947 13618 16632;Class=ClassI/LTR/Gypsy;PercDiv=6.5;PercDel=1.8;PercIns=2.2;
>Lachesis_group3:1060686-1061801 ID=repeat_TE0002549;Target=Repeat_23517 684 1511;Class=ClassI/LTR/Gypsy;PercDiv=7.8;PercDel=2.7;PercIns=2.2;
>Lachesis_group3:1063447-1064018 ID=repeat_TE0002560;Target=Repeat_28054 15822 16397;Class=ClassI/LTR/Gypsy;PercDiv=22.0;PercDel=6.3;PercIns=5.6;
>Lachesis_group3:1096088-1096698 ID=repeat_TE0002645;Target=Repeat_18185 5585 6197;Class=ClassI/LTR/Gypsy;PercDiv=2.0;PercDel=0.5;PercIns=0.2;
>Lachesis_group3:1109763-1111422 ID=repeat_TE0002665;Target=Repeat_15472 12077 13299;Class=ClassI/LTR/Gypsy;PercDiv=5.2;PercDel=1.6;PercIns=1.6;
>Lachesis_group3:1110972-1111904 ID=repeat_TE0002666;Target=Repeat_20643 13542 14666;Class=ClassI/LTR/Gypsy;PercDiv=6.1;PercDel=2.9;PercIns=2.8;
>Lachesis_group3:1111905-1112836 ID=repeat_TE0002667;Target=Repeat_15472 1 922;Class=ClassI/LTR/Gypsy;PercDiv=6.9;PercDel=3.0;PercIns=4.1;
>Lachesis_group3:1140106-1140707 ID=repeat_TE0002758;Target=Repeat_12324 13884 14482;Class=ClassI/LTR/Gypsy;PercDiv=6.5;PercDel=0.3;PercIns=0.8;
>Lachesis_group3:1149676-1150417 ID=repeat_TE0002797;Target=Repeat_91136 3023 3793;Class=ClassI/LTR/Copia;PercDiv=32.3;PercDel=5.4;PercIns=1.4;
>Lachesis_group3:1154549-1155124 ID=repeat_TE0002816;Target=Repeat_76417 1 584;Class=ClassI/LTR/Copia;PercDiv=22.6;PercDel=1.7;PercIns=0.3;
>Lachesis_group3:1157962-1158538 ID=repeat_TE0002828;Target=Repeat_24177 4990 5556;Class=ClassI/LTR/Copia;PercDiv=15.8;PercDel=7.7;PercIns=6.3;
>Lachesis_group3:1159871-1160724 ID=repeat_TE0002832;Target=Repeat_7108 3873 4697;Class=ClassI/LTR/Copia;PercDiv=14.2;PercDel=3.0;PercIns=6.7;
>Lachesis_group3:1176717-1189818 ID=repeat_TE0002884;Target=Repeat_15419 1 15686;Class=ClassI/LTR/Gypsy;PercDiv=0.1;PercDel=0.0;PercIns=0.0;
>Lachesis_group3:1196376-1201857 ID=repeat_TE0002906;Target=Repeat_15420 1 5482;Class=ClassI/LTR/Gypsy;PercDiv=0.0;PercDel=0.0;PercIns=0.0;
>Lachesis_group3:1202915-1203608 ID=repeat_TE0002909;Target=Repeat_27008 5863 6546;Class=ClassI/LTR/Gypsy;PercDiv=2.8;PercDel=0.0;PercIns=1.5;
>Lachesis_group3:1218518-1219320 ID=repeat_TE0002948;Target=Repeat_2181 5087 5893;Class=ClassI/LTR/Copia;PercDiv=18.9;PercDel=1.1;PercIns=0.6;
>Lachesis_group3:1233018-1233953 ID=repeat_TE0002973;Target=Repeat_20865 2206 3212;Class=ClassI/LTR/Copia;PercDiv=7.5;PercDel=5.6;PercIns=1.0;
>Lachesis_group3:1249003-1249539 ID=repeat_TE0003012;Target=Repeat_27438 3277 3792;Class=ClassI/LTR/Gypsy;PercDiv=16.9;PercDel=2.0;PercIns=6.2;
>Lachesis_group3:1252891-1253984 ID=repeat_TE0003023;Target=Repeat_9437 326 1410;Class=ClassI/LTR/Gypsy;PercDiv=30.0;PercDel=1.3;PercIns=2.1;
>Lachesis_group3:1269665-1270876 ID=repeat_TE0003110;Target=Repeat_15422 10062 11416;Class=ClassI/LTR/Gypsy;PercDiv=10.6;PercDel=5.9;PercIns=1.7;
>Lachesis_group3:1271502-1283905 ID=repeat_TE0003117;Target=Repeat_15422 1 12404;Class=ClassI/LTR/Gypsy;PercDiv=0.0;PercDel=0.0;PercIns=0.0;
>Lachesis_group3:1285071-1286213 ID=repeat_TE0003122;Target=Repeat_15422 1077 2219;Class=ClassI/LTR/Gypsy;PercDiv=12.6;PercDel=2.3;PercIns=2.3;
>Lachesis_group3:1297279-1298022 ID=repeat_TE0003150;Target=Repeat_23920 13854 14612;Class=ClassI/LTR/Gypsy;PercDiv=3.0;PercDel=3.2;PercIns=1.2;
>Lachesis_group3:1333062-1333561 ID=repeat_TE0003252;Target=Repeat_20313 4815 5315;Class=ClassI/LTR/Copia;PercDiv=16.0;PercDel=0.4;PercIns=0.2;
>Lachesis_group3:1358116-1366387 ID=repeat_TE0003309;Target=Repeat_3475 9630 17357;Class=ClassI/LTR/Gypsy;PercDiv=13.7;PercDel=2.6;PercIns=2.5;
>Lachesis_group3:1359621-1366366 ID=repeat_TE0003310;Target=Repeat_12335 1101 8396;Class=ClassI/LTR/Gypsy;PercDiv=8.9;PercDel=2.3;PercIns=2.1;
>Lachesis_group3:1366543-1367858 ID=repeat_TE0003312;Target=Repeat_12335 8397 9819;Class=ClassI/LTR/Gypsy;PercDiv=8.9;PercDel=2.3;PercIns=2.1;
>Lachesis_group3:1367859-1368873 ID=repeat_TE0003313;Target=Repeat_29272 19555 20590;Class=ClassI/LTR/Gypsy;PercDiv=14.5;PercDel=7.0;PercIns=4.8;
>Lachesis_group3:1368003-1369368 ID=repeat_TE0003314;Target=Repeat_12929 17016 18379;Class=ClassI/LTR/Gypsy;PercDiv=5.9;PercDel=1.8;PercIns=1.9;
>Lachesis_group3:1368307-1381613 ID=repeat_TE0003315;Target=Repeat_27772 943 14359;Class=ClassI/LTR/Gypsy;PercDiv=5.7;PercDel=0.7;PercIns=0.8;
>Lachesis_group3:1369369-1373845 ID=repeat_TE0003316;Target=Repeat_12335 9820 14664;Class=ClassI/LTR/Gypsy;PercDiv=8.9;PercDel=2.3;PercIns=2.1;
>Lachesis_group3:1380162-1382050 ID=repeat_TE0003317;Target=Repeat_3282 2333 4146;Class=ClassI/LTR/Gypsy;PercDiv=10.2;PercDel=3.8;PercIns=3.0;
>Lachesis_group3:1381760-1383115 ID=repeat_TE0003318;Target=Repeat_12929 17026 18379;Class=ClassI/LTR/Gypsy;PercDiv=5.4;PercDel=2.1;PercIns=2.3;
>Lachesis_group3:1384096-1384806 ID=repeat_TE0003320;Target=Repeat_29568 8216 8926;Class=ClassI/LTR/Gypsy;PercDiv=3.5;PercDel=0.0;PercIns=0.0;
>Lachesis_group3:1388821-1397656 ID=repeat_TE0003325;Target=Repeat_10459 1 17311;Class=ClassI/LTR/Gypsy;PercDiv=6.9;PercDel=1.4;PercIns=1.6;
>Lachesis_group3:1397781-1398290 ID=repeat_TE0003329;Target=Repeat_3075 15081 15608;Class=ClassI/LTR/Gypsy;PercDiv=16.6;PercDel=8.0;PercIns=4.4;
>Lachesis_group3:1398747-1399396 ID=repeat_TE0003333;Target=Repeat_8282 11224 11881;Class=ClassI/LTR/Gypsy;PercDiv=7.4;PercDel=1.5;PercIns=0.3;
>Lachesis_group3:1401608-1402375 ID=repeat_TE0003344;Target=Repeat_20313 7930 8680;Class=ClassI/LTR/Copia;PercDiv=24.6;PercDel=1.9;PercIns=4.0;
>Lachesis_group3:1440100-1441111 ID=repeat_TE0003492;Target=Repeat_28877 7594 8625;Class=ClassI/LTR/Gypsy;PercDiv=3.1;PercDel=3.7;PercIns=2.0;
>Lachesis_group3:1441103-1442970 ID=repeat_TE0003495;Target=Repeat_28877 8799 10682;Class=ClassI/LTR/Gypsy;PercDiv=2.7;PercDel=1.2;PercIns=0.4;
>Lachesis_group3:1442982-1445993 ID=repeat_TE0003498;Target=Repeat_28877 10661 13672;Class=ClassI/LTR/Gypsy;PercDiv=2.1;PercDel=0.1;PercIns=0.1;
>Lachesis_group3:1445993-1447882 ID=repeat_TE0003499;Target=Repeat_28877 13431 15318;Class=ClassI/LTR/Gypsy;PercDiv=2.3;PercDel=0.3;PercIns=0.4;
>Lachesis_group3:1449233-1450604 ID=repeat_TE0003511;Target=Repeat_2360 4767 6117;Class=ClassI/LTR/Copia;PercDiv=9.8;PercDel=0.3;PercIns=1.9;
>Lachesis_group3:1450328-1450922 ID=repeat_TE0003514;Target=Repeat_8077 4751 5344;Class=ClassI/LTR/Gypsy;PercDiv=14.0;PercDel=0.5;PercIns=0.7;
>Lachesis_group3:1454344-1456141 ID=repeat_TE0003533;Target=Repeat_7725 624 2457;Class=ClassI/LTR/Gypsy;PercDiv=8.0;PercDel=2.5;PercIns=1.9;
>Lachesis_group3:1456140-1457053 ID=repeat_TE0003534;Target=Repeat_27946 1635 2542;Class=ClassI/LTR/Gypsy;PercDiv=4.0;PercDel=0.0;PercIns=0.7;
>Lachesis_group3:1459114-1463851 ID=repeat_TE0003543;Target=SHACOP19_I_MT-int 1 4644;Class=ClassI/LTR/Copia;PercDiv=11.4;PercDel=0.7;PercIns=0.7;
>Lachesis_group3:1468835-1470954 ID=repeat_TE0003565;Target=Repeat_4326 1613 3740;Class=ClassI/LTR/Copia;PercDiv=1.5;PercDel=0.4;PercIns=0.0;
>Lachesis_group3:1471135-1473368 ID=repeat_TE0003567;Target=Repeat_17540 110 2367;Class=ClassI/LTR/Copia;PercDiv=10.6;PercDel=1.3;PercIns=0.3;
>Lachesis_group3:1473366-1474200 ID=repeat_TE0003569;Target=SHACOP16_I_MT-int 1754 2591;Class=ClassI/LTR/Copia;PercDiv=15.0;PercDel=0.5;PercIns=0.1;
>Lachesis_group3:1474193-1474976 ID=repeat_TE0003570;Target=Repeat_17540 102 666;Class=ClassI/LTR/Copia;PercDiv=10.9;PercDel=3.3;PercIns=2.0;
>Lachesis_group3:1474976-1476191 ID=repeat_TE0003571;Target=Repeat_4326 3738 4948;Class=ClassI/LTR/Copia;PercDiv=1.6;PercDel=0.0;PercIns=0.4;
>Lachesis_group3:1520447-1521058 ID=repeat_TE0003723;Target=Repeat_4186 4292 4905;Class=ClassI/LTR/Gypsy;PercDiv=10.3;PercDel=0.5;PercIns=0.2;
>Lachesis_group3:1535441-1540070 ID=repeat_TE0003785;Target=Repeat_27740 1 4639;Class=ClassI/LTR/Gypsy;PercDiv=3.2;PercDel=0.5;PercIns=0.3;
>Lachesis_group3:1589929-1590455 ID=repeat_TE0003919;Target=Repeat_15313 14073 14609;Class=ClassI/LTR/Copia;PercDiv=18.8;PercDel=4.2;PercIns=2.2;
>Lachesis_group3:1602011-1604686 ID=repeat_TE0003952;Target=Repeat_7463 1713 4420;Class=ClassI/LTR/Gypsy;PercDiv=3.9;PercDel=2.3;PercIns=1.1;
>Lachesis_group3:1621602-1622257 ID=repeat_TE0004007;Target=Repeat_13728 4982 5801;Class=ClassI/LTR/Copia;PercDiv=5.6;PercDel=3.1;PercIns=0.3;
>Lachesis_group3:1628649-1629148 ID=repeat_TE0004025;Target=Repeat_25643 995 1492;Class=ClassI/LTR/Gypsy;PercDiv=12.9;PercDel=0.4;PercIns=0.8;
>Lachesis_group3:1631151-1636083 ID=repeat_TE0004038;Target=Repeat_17598 10 4998;Class=ClassI/LTR/Copia;PercDiv=9.2;PercDel=0.5;PercIns=0.5;
>Lachesis_group3:1637482-1638268 ID=repeat_TE0004043;Target=Repeat_21109 4870 5652;Class=ClassI/LTR/Gypsy;PercDiv=12.3;PercDel=2.3;PercIns=2.8;
>Lachesis_group3:1641876-1642383 ID=repeat_TE0004060;Target=Repeat_6179 4863 5365;Class=ClassI/LTR/Copia;PercDiv=11.3;PercDel=1.8;PercIns=2.8;
>Lachesis_group3:1646186-1659745 ID=repeat_TE0004073;Target=Repeat_15427 1 13560;Class=ClassI/LTR/Copia;PercDiv=0.0;PercDel=0.0;PercIns=0.0;
>Lachesis_group3:1646456-1646996 ID=repeat_TE0004074;Target=Repeat_26396 1132 2033;Class=ClassI/LTR/Gypsy;PercDiv=25.8;PercDel=4.1;PercIns=7.1;
>Lachesis_group3:1691183-1692874 ID=repeat_TE0004167;Target=Repeat_26133 9941 12888;Class=ClassI/LTR/Gypsy;PercDiv=7.6;PercDel=2.9;PercIns=2.0;
>Lachesis_group3:1693268-1695665 ID=repeat_TE0004170;Target=Repeat_11399 8335 10720;Class=ClassI/LTR/Gypsy;PercDiv=7.2;PercDel=1.0;PercIns=1.5;
>Lachesis_group3:1695666-1700302 ID=repeat_TE0004171;Target=Repeat_12176 2766 11928;Class=ClassI/LTR/Gypsy;PercDiv=8.4;PercDel=1.5;PercIns=1.5;
>Lachesis_group3:1700007-1701063 ID=repeat_TE0004172;Target=Repeat_17116 1803 2857;Class=ClassI/LTR/Gypsy;PercDiv=11.4;PercDel=4.2;PercIns=4.4;
>Lachesis_group3:1700301-1702240 ID=repeat_TE0004173;Target=Repeat_18183 16717 18504;Class=ClassI/LTR/Gypsy;PercDiv=6.3;PercDel=2.7;PercIns=1.9;
>Lachesis_group3:1702496-1703432 ID=repeat_TE0004175;Target=Repeat_14603 12368 13196;Class=ClassI/LTR/Gypsy;PercDiv=8.8;PercDel=3.1;PercIns=3.9;
>Lachesis_group3:1706912-1708221 ID=repeat_TE0004202;Target=Repeat_9938 5544 6867;Class=ClassI/LTR/Gypsy;PercDiv=8.5;PercDel=5.3;PercIns=4.2;
>Lachesis_group3:1715177-1726021 ID=repeat_TE0004234;Target=Repeat_22140 1620 13563;Class=ClassI/LTR/Gypsy;PercDiv=3.8;PercDel=1.4;PercIns=1.2;
>Lachesis_group3:1727960-1730842 ID=repeat_TE0004240;Target=Repeat_5563 10772 13563;Class=ClassI/LTR/Gypsy;PercDiv=1.2;PercDel=0.4;PercIns=0.5;
>Lachesis_group3:1738623-1739599 ID=repeat_TE0004261;Target=Repeat_14889 3003 3984;Class=ClassI/LTR/Copia;PercDiv=22.1;PercDel=5.4;PercIns=4.9;
>Lachesis_group3:1738873-1739740 ID=repeat_TE0004263;Target=Repeat_21010 3781 4632;Class=ClassI/LTR/Gypsy;PercDiv=22.0;PercDel=4.8;PercIns=6.8;
>Lachesis_group3:1753999-1770113 ID=repeat_TE0004302;Target=Repeat_15428 1 16115;Class=ClassI/LTR/Gypsy;PercDiv=0.0;PercDel=0.0;PercIns=0.0;
>Lachesis_group3:1825115-1825642 ID=repeat_TE0004536;Target=Copia-64_GM-I 4019 4997;Class=ClassI/LTR/Copia;PercDiv=19.1;PercDel=0.7;PercIns=1.1;
>Lachesis_group3:1827804-1828308 ID=repeat_TE0004547;Target=Repeat_24386 287 803;Class=ClassI/LTR/Copia;PercDiv=8.0;PercDel=3.6;PercIns=1.2;
>Lachesis_group3:1856096-1857111 ID=repeat_TE0004639;Target=Repeat_15714 16165 17165;Class=ClassI/LTR/Copia;PercDiv=21.0;PercDel=7.5;PercIns=9.1;
>Lachesis_group3:1857112-1857959 ID=repeat_TE0004641;Target=Repeat_4272 10016 11359;Class=ClassI/LTR/Gypsy;PercDiv=10.0;PercDel=4.6;PercIns=3.4;
>Lachesis_group3:1861184-1861732 ID=repeat_TE0004659;Target=Repeat_11800 8152 8728;Class=ClassI/LTR/Gypsy;PercDiv=19.4;PercDel=6.4;PercIns=1.2;
>Lachesis_group3:1876826-1877786 ID=repeat_TE0004731;Target=Repeat_14888 1 988;Class=ClassI/LTR/Gypsy;PercDiv=11.5;PercDel=7.1;PercIns=4.2;
>Lachesis_group3:1877936-1880523 ID=repeat_TE0004735;Target=Repeat_22993 1151 4561;Class=ClassI/LTR/Gypsy;PercDiv=6.8;PercDel=1.5;PercIns=1.9;
>Lachesis_group3:1880392-1886647 ID=repeat_TE0004738;Target=Repeat_7723 4944 11236;Class=ClassI/LTR/Gypsy;PercDiv=7.0;PercDel=1.6;PercIns=1.1;
>Lachesis_group3:1898482-1901935 ID=repeat_TE0004744;Target=Repeat_10005 1704 5176;Class=ClassI/LTR/Gypsy;PercDiv=7.7;PercDel=2.4;PercIns=2.3;
>Lachesis_group3:1899043-1902214 ID=repeat_TE0004745;Target=Repeat_2353 10294 16303;Class=ClassI/LTR/Gypsy;PercDiv=9.2;PercDel=4.1;PercIns=3.1;
>Lachesis_group3:1901090-1902355 ID=repeat_TE0004746;Target=Repeat_15938 1596 2876;Class=ClassI/LTR/Copia;PercDiv=16.0;PercDel=4.9;PercIns=3.7;
>Lachesis_group3:1902363-1903720 ID=repeat_TE0004749;Target=Repeat_9869 1340 2548;Class=ClassI/LTR/Gypsy;PercDiv=7.9;PercDel=1.1;PercIns=1.0;
>Lachesis_group3:1916635-1917886 ID=repeat_TE0004795;Target=Repeat_10358 3895 5676;Class=ClassI/LTR/Gypsy;PercDiv=31.8;PercDel=5.4;PercIns=5.0;
>Lachesis_group3:1923692-1924304 ID=repeat_TE0004817;Target=Repeat_10133 9848 10446;Class=ClassI/LTR/Gypsy;PercDiv=29.7;PercDel=2.5;PercIns=4.8;
>Lachesis_group3:1941354-1941926 ID=repeat_TE0004859;Target=Repeat_10133 9821 10409;Class=ClassI/LTR/Gypsy;PercDiv=29.8;PercDel=6.1;PercIns=3.2;
>Lachesis_group3:1970893-1973443 ID=repeat_TE0004928;Target=Repeat_27221 10019 12568;Class=ClassI/LTR/Gypsy;PercDiv=3.8;PercDel=1.1;PercIns=1.2;
>Lachesis_group3:1998399-1998992 ID=repeat_TE0004973;Target=Repeat_10977 7130 7741;Class=ClassI/LTR/Copia;PercDiv=12.4;PercDel=3.9;PercIns=0.8;
>Lachesis_group3:2000070-2000601 ID=repeat_TE0004979;Target=Repeat_27287 3612 4163;Class=ClassI/LTR/Gypsy;PercDiv=4.5;PercDel=4.3;PercIns=0.5;
>Lachesis_group3:2005322-2005843 ID=repeat_TE0004994;Target=Repeat_12052 15053 15575;Class=ClassI/LTR/Copia;PercDiv=7.1;PercDel=0.2;PercIns=0.0;
>Lachesis_group3:2017956-2022410 ID=repeat_TE0005021;Target=Repeat_13883 5232 9688;Class=ClassI/LTR/Gypsy;PercDiv=8.5;PercDel=0.2;PercIns=0.2;
>Lachesis_group3:2026409-2031148 ID=repeat_TE0005027;Target=Repeat_25645 4374 9092;Class=ClassI/LTR/Gypsy;PercDiv=13.9;PercDel=0.8;PercIns=1.3;
>Lachesis_group3:2028696-2031565 ID=repeat_TE0005029;Target=Repeat_23353 1237 4114;Class=ClassI/LTR/Gypsy;PercDiv=6.9;PercDel=0.4;PercIns=0.1;
>Lachesis_group3:2031611-2032473 ID=repeat_TE0005031;Target=Repeat_11966 9683 10567;Class=ClassI/LTR/Gypsy;PercDiv=20.9;PercDel=3.5;PercIns=0.9;
>Lachesis_group3:2068267-2069464 ID=repeat_TE0005104;Target=Repeat_12352 8003 9207;Class=ClassI/LTR/Copia;PercDiv=13.7;PercDel=2.9;PercIns=2.3;
>Lachesis_group3:2085962-2086476 ID=repeat_TE0005131;Target=Repeat_104638 6012 6572;Class=ClassI/LTR/Copia;PercDiv=19.9;PercDel=5.6;PercIns=0.1;
>Lachesis_group3:2086209-2090946 ID=repeat_TE0005132;Target=Repeat_9067 221 4955;Class=ClassI/LTR/Copia;PercDiv=18.6;PercDel=0.6;PercIns=0.8;
>Lachesis_group3:2099451-2100100 ID=repeat_TE0005154;Target=Repeat_14463 16981 17641;Class=ClassI/LTR/Copia;PercDiv=5.1;PercDel=2.1;PercIns=0.5;
>Lachesis_group3:2125608-2131215 ID=repeat_TE0005217;Target=Repeat_24240 4842 10468;Class=ClassI/LTR/Copia;PercDiv=5.6;PercDel=1.0;PercIns=0.6;
>Lachesis_group3:2132922-2133718 ID=repeat_TE0005223;Target=Repeat_6906 1589 2356;Class=ClassI/LTR/Gypsy;PercDiv=10.0;PercDel=0.5;PercIns=4.3;
>Lachesis_group3:2152258-2156422 ID=repeat_TE0005281;Target=Repeat_5467 5899 10378;Class=ClassI/LTR/Copia;PercDiv=10.1;PercDel=0.6;PercIns=0.2;
>Lachesis_group3:2156423-2157093 ID=repeat_TE0005283;Target=Repeat_16290 632 1302;Class=ClassI/LTR/Copia;PercDiv=3.9;PercDel=0.0;PercIns=0.0;
>Lachesis_group3:2157263-2157786 ID=repeat_TE0005286;Target=Repeat_22382 16958 17501;Class=ClassI/LTR/Copia;PercDiv=11.6;PercDel=6.5;PercIns=2.6;
>Lachesis_group3:2206339-2210203 ID=repeat_TE0005447;Target=Repeat_21747 1 7743;Class=ClassI/LTR/Copia;PercDiv=8.2;PercDel=1.1;PercIns=0.8;
>Lachesis_group3:2211425-2224695 ID=repeat_TE0005451;Target=Repeat_15437 1 13271;Class=ClassI/LTR/Gypsy;PercDiv=0.0;PercDel=0.0;PercIns=0.0;
>Lachesis_group3:2227447-2228003 ID=repeat_TE0005470;Target=Repeat_26515 7261 7832;Class=ClassI/LTR/Gypsy;PercDiv=24.0;PercDel=7.2;PercIns=4.4;
>Lachesis_group3:2234894-2235511 ID=repeat_TE0005499;Target=Repeat_26098 279 896;Class=ClassI/LTR/Gypsy;PercDiv=5.7;PercDel=0.0;PercIns=0.0;
>Lachesis_group3:2235520-2236888 ID=repeat_TE0005500;Target=Repeat_9607 2121 3487;Class=ClassI/LTR/Gypsy;PercDiv=9.2;PercDel=0.2;PercIns=0.4;
>Lachesis_group3:2255870-2256616 ID=repeat_TE0005557;Target=Repeat_5110 8090 8826;Class=ClassI/LTR/Copia;PercDiv=33.3;PercDel=2.8;PercIns=4.2;
>Lachesis_group3:2268652-2271886 ID=repeat_TE0005608;Target=Repeat_12092 10459 13618;Class=ClassI/LTR/Gypsy;PercDiv=7.6;PercDel=3.2;PercIns=3.3;
>Lachesis_group3:2271947-2284884 ID=repeat_TE0005611;Target=Repeat_15438 66 12998;Class=ClassI/LTR/Gypsy;PercDiv=0.1;PercDel=0.0;PercIns=0.1;
>Lachesis_group3:2284499-2285048 ID=repeat_TE0005612;Target=Repeat_9747 1 574;Class=ClassI/LTR/Gypsy;PercDiv=13.9;PercDel=10.4;PercIns=5.8;
>Lachesis_group3:2285620-2290586 ID=repeat_TE0005614;Target=Repeat_10019 4755 9726;Class=ClassI/LTR/Gypsy;PercDiv=7.5;PercDel=2.9;PercIns=2.8;
>Lachesis_group3:2287059-2293935 ID=repeat_TE0005615;Target=Repeat_11283 4401 10973;Class=ClassI/LTR/Gypsy;PercDiv=7.3;PercDel=1.0;PercIns=1.3;
>Lachesis_group3:2292611-2296724 ID=repeat_TE0005616;Target=Repeat_12092 566 4298;Class=ClassI/LTR/Gypsy;PercDiv=7.3;PercDel=2.5;PercIns=1.5;
>Lachesis_group3:2305496-2314898 ID=repeat_TE0005651;Target=Repeat_22696 237 9608;Class=ClassI/LTR/Gypsy;PercDiv=2.6;PercDel=0.0;PercIns=0.4;
>Lachesis_group3:2330767-2332995 ID=repeat_TE0005714;Target=Copia-80_GM-I 2212 4578;Class=ClassI/LTR/Copia;PercDiv=30.6;PercDel=2.9;PercIns=2.2;
>Lachesis_group3:2362103-2362875 ID=repeat_TE0005800;Target=Repeat_28004 174 779;Class=ClassI/LTR/Gypsy;PercDiv=12.1;PercDel=1.7;PercIns=3.7;
>Lachesis_group3:2367213-2369446 ID=repeat_TE0005809;Target=Repeat_12352 8001 10233;Class=ClassI/LTR/Copia;PercDiv=3.0;PercDel=0.0;PercIns=0.1;
>Lachesis_group3:2395515-2396071 ID=repeat_TE0005867;Target=SHACOP19_I_MT-int 2643 3185;Class=ClassI/LTR/Copia;PercDiv=27.4;PercDel=0.5;PercIns=3.1;
>Lachesis_group3:2404540-2405873 ID=repeat_TE0005895;Target=Repeat_28529 1 1355;Class=ClassI/LTR/Copia;PercDiv=3.3;PercDel=1.7;PercIns=0.1;
>Lachesis_group3:2405866-2406828 ID=repeat_TE0005897;Target=Repeat_25577 3926 4890;Class=ClassI/LTR/Copia;PercDiv=2.1;PercDel=0.2;PercIns=0.0;
>Lachesis_group3:2407306-2409230 ID=repeat_TE0005903;Target=Repeat_2952 50 1840;Class=ClassI/LTR/Gypsy;PercDiv=12.1;PercDel=4.1;PercIns=3.6;
>Lachesis_group3:2407564-2410277 ID=repeat_TE0005904;Target=Repeat_9425 1 1355;Class=ClassI/LTR/Gypsy;PercDiv=5.8;PercDel=2.3;PercIns=3.0;
>Lachesis_group3:2411807-2416059 ID=repeat_TE0005909;Target=Repeat_15922 454 4242;Class=ClassI/LTR/Copia;PercDiv=12.5;PercDel=2.2;PercIns=1.7;
>Lachesis_group3:2416762-2417937 ID=repeat_TE0005915;Target=Repeat_16445 8590 9751;Class=ClassI/LTR/Gypsy;PercDiv=15.8;PercDel=4.6;PercIns=5.8;
>Lachesis_group3:2417003-2419640 ID=repeat_TE0005916;Target=Repeat_2534 102 4324;Class=ClassI/LTR/Gypsy;PercDiv=16.9;PercDel=8.6;PercIns=8.4;
>Lachesis_group3:2434844-2435472 ID=repeat_TE0005963;Target=Repeat_4744 1166 1806;Class=ClassI/LTR/Copia;PercDiv=14.4;PercDel=4.9;PercIns=3.0;
>Lachesis_group3:2442924-2455901 ID=repeat_TE0005996;Target=Repeat_15441 1 12978;Class=ClassI/LTR/Gypsy;PercDiv=0.0;PercDel=0.0;PercIns=0.0;
>Lachesis_group3:2477901-2490318 ID=repeat_TE0006064;Target=Repeat_15442 1 12418;Class=ClassI/LTR/Gypsy;PercDiv=0.0;PercDel=0.0;PercIns=0.0;
>Lachesis_group3:2493533-2494055 ID=repeat_TE0006080;Target=Repeat_28038 7291 7802;Class=ClassI/LTR/Copia;PercDiv=23.1;PercDel=10.7;PercIns=13.1;
>Lachesis_group3:2499645-2504707 ID=repeat_TE0006102;Target=Repeat_29573 2407 8393;Class=ClassI/LTR/Copia;PercDiv=0.4;PercDel=0.0;PercIns=0.2;
>Lachesis_group3:2504317-2504881 ID=repeat_TE0006103;Target=Repeat_10591 11470 12010;Class=ClassI/LTR/Copia;PercDiv=1.7;PercDel=0.2;PercIns=4.6;
>Lachesis_group3:2539228-2541932 ID=repeat_TE0006200;Target=Repeat_19509 1 2681;Class=ClassI/LTR/Gypsy;PercDiv=14.0;PercDel=2.3;PercIns=3.2;
>Lachesis_group3:2542694-2543507 ID=repeat_TE0006208;Target=Repeat_22024 3193 3998;Class=ClassI/LTR/Copia;PercDiv=26.4;PercDel=6.5;PercIns=7.6;
>Lachesis_group3:2556491-2557574 ID=repeat_TE0006241;Target=Repeat_9614 1 1082;Class=ClassI/LTR/Copia;PercDiv=8.5;PercDel=0.8;PercIns=1.0;
>Lachesis_group3:2557575-2560666 ID=repeat_TE0006242;Target=Repeat_14248 2705 6866;Class=ClassI/LTR/Copia;PercDiv=7.8;PercDel=0.4;PercIns=0.6;
>Lachesis_group3:2561949-2564725 ID=repeat_TE0006244;Target=Repeat_25504 15701 18465;Class=ClassI/LTR/Copia;PercDiv=3.2;PercDel=0.9;PercIns=0.1;
>Lachesis_group3:2591743-2592496 ID=repeat_TE0006361;Target=Repeat_26259 1 758;Class=ClassI/LTR/Copia;PercDiv=5.6;PercDel=0.8;PercIns=0.3;
>Lachesis_group3:2603663-2608705 ID=repeat_TE0006395;Target=Repeat_20368 4597 9616;Class=ClassI/LTR/Copia;PercDiv=0.2;PercDel=0.0;PercIns=0.5;
>Lachesis_group3:2611547-2613282 ID=repeat_TE0006401;Target=Copia-64_GM-I 2396 4151;Class=ClassI/LTR/Copia;PercDiv=19.1;PercDel=2.3;PercIns=1.2;
>Lachesis_group3:2613431-2614368 ID=repeat_TE0006404;Target=Repeat_17280 175 1111;Class=ClassI/LTR/Copia;PercDiv=5.2;PercDel=0.2;PercIns=0.3;
>Lachesis_group3:2614369-2615995 ID=repeat_TE0006405;Target=Repeat_5805 1 2736;Class=ClassI/LTR/Copia;PercDiv=4.2;PercDel=0.4;PercIns=0.5;
>Lachesis_group3:2626071-2629562 ID=repeat_TE0006459;Target=Repeat_5455 670 6771;Class=ClassI/LTR/Copia;PercDiv=19.0;PercDel=3.3;PercIns=3.3;
>Lachesis_group3:2626561-2630269 ID=repeat_TE0006460;Target=Repeat_87669 1413 5177;Class=ClassI/LTR/Copia;PercDiv=10.2;PercDel=0.6;PercIns=0.4;
>Lachesis_group3:2658691-2659303 ID=repeat_TE0006539;Target=Repeat_11876 12472 13094;Class=ClassI/LTR/Gypsy;PercDiv=8.4;PercDel=2.1;PercIns=0.5;
>Lachesis_group3:2661397-2663865 ID=repeat_TE0006565;Target=Repeat_25449 1 2404;Class=ClassI/LTR/Copia;PercDiv=16.9;PercDel=4.8;PercIns=5.2;
>Lachesis_group3:2661445-2663887 ID=repeat_TE0006566;Target=Repeat_22436 8866 10835;Class=ClassI/LTR/Copia;PercDiv=11.7;PercDel=2.9;PercIns=2.2;
>Lachesis_group3:2663910-2665631 ID=repeat_TE0006569;Target=Repeat_5794 1 1710;Class=ClassI/LTR/Gypsy;PercDiv=20.7;PercDel=6.5;PercIns=7.2;
>Lachesis_group3:2692397-2692988 ID=repeat_TE0006650;Target=Repeat_31878 743 1509;Class=ClassI/LTR/Copia;PercDiv=12.6;PercDel=5.6;PercIns=3.0;
>Lachesis_group3:2693768-2696570 ID=repeat_TE0006655;Target=Repeat_8289 1 2806;Class=ClassI/LTR/Gypsy;PercDiv=20.5;PercDel=8.1;PercIns=8.0;
>Lachesis_group3:2695760-2696672 ID=repeat_TE0006656;Target=Repeat_12479 9348 10284;Class=ClassI/LTR/Gypsy;PercDiv=21.6;PercDel=12.1;PercIns=9.2;
>Lachesis_group3:2699077-2702519 ID=repeat_TE0006668;Target=Repeat_12479 5002 9350;Class=ClassI/LTR/Gypsy;PercDiv=13.7;PercDel=2.8;PercIns=3.8;
>Lachesis_group3:2702989-2707280 ID=repeat_TE0006672;Target=Repeat_15657 2967 7255;Class=ClassI/LTR/Gypsy;PercDiv=1.4;PercDel=0.1;PercIns=0.1;
>Lachesis_group3:2707270-2712125 ID=repeat_TE0006673;Target=Repeat_8058 1 4872;Class=ClassI/LTR/Gypsy;PercDiv=1.6;PercDel=0.7;PercIns=0.4;
>Lachesis_group3:2712136-2716122 ID=repeat_TE0006676;Target=Repeat_10589 1 7191;Class=ClassI/LTR/Copia;PercDiv=9.1;PercDel=1.3;PercIns=1.5;
>Lachesis_group3:2714710-2716769 ID=repeat_TE0006677;Target=Repeat_5377 1 2082;Class=ClassI/LTR/Copia;PercDiv=11.7;PercDel=2.3;PercIns=1.2;
>Lachesis_group3:2716770-2717357 ID=repeat_TE0006679;Target=Repeat_14995 6117 6694;Class=ClassI/LTR/Gypsy;PercDiv=13.6;PercDel=0.3;PercIns=2.1;
>Lachesis_group3:2717357-2717951 ID=repeat_TE0006681;Target=Repeat_15573 16956 17520;Class=ClassI/LTR/Gypsy;PercDiv=6.8;PercDel=0.7;PercIns=6.0;
>Lachesis_group3:2718123-2718966 ID=repeat_TE0006683;Target=Repeat_18417 33 882;Class=ClassI/LTR/Copia;PercDiv=4.2;PercDel=3.0;PercIns=2.2;
>Lachesis_group3:2719020-2721951 ID=repeat_TE0006686;Target=Repeat_18506 2249 4983;Class=ClassI/LTR/Gypsy;PercDiv=15.3;PercDel=4.5;PercIns=4.5;
>Lachesis_group3:2719898-2722216 ID=repeat_TE0006687;Target=Repeat_8289 8510 10854;Class=ClassI/LTR/Gypsy;PercDiv=14.1;PercDel=4.3;PercIns=3.2;
>Lachesis_group3:2722237-2722874 ID=repeat_TE0006691;Target=Repeat_24226 1174 1811;Class=ClassI/LTR/Copia;PercDiv=2.4;PercDel=0.0;PercIns=0.0;
>Lachesis_group3:2728732-2730165 ID=repeat_TE0006718;Target=Repeat_28985 1 1462;Class=ClassI/LTR/Gypsy;PercDiv=7.1;PercDel=2.4;PercIns=0.5;
>Lachesis_group3:2730834-2731765 ID=repeat_TE0006727;Target=Repeat_14917 3933 4864;Class=ClassI/LTR/Copia;PercDiv=1.3;PercDel=0.1;PercIns=0.1;
>Lachesis_group3:2781833-2782562 ID=repeat_TE0006812;Target=Repeat_24171 7364 8099;Class=ClassI/LTR/Gypsy;PercDiv=1.4;PercDel=1.5;PercIns=0.7;
>Lachesis_group3:2783744-2789515 ID=repeat_TE0006817;Target=Repeat_15449 1 9657;Class=ClassI/LTR/Gypsy;PercDiv=0.3;PercDel=0.2;PercIns=0.4;
>Lachesis_group3:2789516-2790352 ID=repeat_TE0006818;Target=Repeat_12433 2916 3732;Class=ClassI/LTR/Copia;PercDiv=24.7;PercDel=5.4;PercIns=8.0;
>Lachesis_group3:2789945-2790809 ID=repeat_TE0006820;Target=Repeat_24171 1 818;Class=ClassI/LTR/Gypsy;PercDiv=2.5;PercDel=1.8;PercIns=1.0;
>Lachesis_group3:2793528-2802561 ID=repeat_TE0006825;Target=Repeat_17414 10459 19479;Class=ClassI/LTR/Gypsy;PercDiv=4.4;PercDel=1.2;PercIns=1.3;
>Lachesis_group3:2860468-2861016 ID=repeat_TE0006896;Target=Repeat_24858 571 1118;Class=ClassI/LTR/Gypsy;PercDiv=8.3;PercDel=0.6;PercIns=0.7;
>Lachesis_group3:2863753-2880676 ID=repeat_TE0006910;Target=Repeat_15452 1 16906;Class=ClassI/LTR/Gypsy;PercDiv=0.0;PercDel=0.0;PercIns=0.0;
>Lachesis_group3:2880658-2886112 ID=repeat_TE0006913;Target=Repeat_25817 5123 14814;Class=ClassI/LTR/Copia;PercDiv=4.7;PercDel=0.9;PercIns=1.1;
>Lachesis_group3:2886113-2888580 ID=repeat_TE0006914;Target=Repeat_2174 7742 10228;Class=ClassI/LTR/Gypsy;PercDiv=9.4;PercDel=3.8;PercIns=3.3;
>Lachesis_group3:2886908-2888631 ID=repeat_TE0006915;Target=Repeat_7131 662 2337;Class=ClassI/LTR/Gypsy;PercDiv=16.6;PercDel=5.3;PercIns=5.1;
>Lachesis_group3:2888576-2890111 ID=repeat_TE0006917;Target=Repeat_7442 3704 5238;Class=ClassI/LTR/Copia;PercDiv=1.5;PercDel=0.0;PercIns=0.1;
>Lachesis_group3:2890112-2894614 ID=repeat_TE0006919;Target=Repeat_5377 1 4542;Class=ClassI/LTR/Copia;PercDiv=3.3;PercDel=1.0;PercIns=0.1;
>Lachesis_group3:2894606-2898285 ID=repeat_TE0006920;Target=Repeat_22995 1 3711;Class=ClassI/LTR/Copia;PercDiv=2.1;PercDel=0.9;PercIns=0.0;
>Lachesis_group3:2899680-2900506 ID=repeat_TE0006923;Target=Repeat_9926 9900 10729;Class=ClassI/LTR/Gypsy;PercDiv=6.3;PercDel=2.7;PercIns=2.3;
>Lachesis_group3:2908688-2910878 ID=repeat_TE0006954;Target=Repeat_26410 3311 5492;Class=ClassI/LTR/Copia;PercDiv=3.4;PercDel=1.3;PercIns=1.7;
>Lachesis_group3:2910891-2914741 ID=repeat_TE0006955;Target=Repeat_22888 2509 6376;Class=ClassI/LTR/Copia;PercDiv=0.8;PercDel=0.7;PercIns=0.3;
>Lachesis_group3:2917011-2917561 ID=repeat_TE0006959;Target=Repeat_27287 3613 4163;Class=ClassI/LTR/Gypsy;PercDiv=9.6;PercDel=0.2;PercIns=0.2;
>Lachesis_group3:2949632-2950230 ID=repeat_TE0007054;Target=Repeat_21641 2453 3028;Class=ClassI/LTR/Gypsy;PercDiv=18.3;PercDel=1.0;PercIns=5.0;
>Lachesis_group3:2983535-2984915 ID=repeat_TE0007185;Target=Repeat_23675 12761 14154;Class=ClassI/LTR/Copia;PercDiv=2.4;PercDel=2.8;PercIns=0.1;
>Lachesis_group3:2984914-2986698 ID=repeat_TE0007188;Target=Repeat_23675 10385 12172;Class=ClassI/LTR/Copia;PercDiv=1.5;PercDel=0.4;PercIns=0.2;
>Lachesis_group3:2988826-2994638 ID=repeat_TE0007198;Target=Repeat_10846 11577 16277;Class=ClassI/LTR/Gypsy;PercDiv=8.6;PercDel=1.8;PercIns=1.7;
>Lachesis_group3:2991029-2996259 ID=repeat_TE0007200;Target=Repeat_6954 1233 6443;Class=ClassI/LTR/Gypsy;PercDiv=4.2;PercDel=0.7;PercIns=1.0;
>Lachesis_group3:3018114-3019273 ID=repeat_TE0007292;Target=Repeat_9201 3004 4190;Class=ClassI/LTR/Copia;PercDiv=24.9;PercDel=3.9;PercIns=1.5;
>Lachesis_group3:3071079-3071831 ID=repeat_TE0007410;Target=Repeat_14789 2347 3085;Class=ClassI/LTR/Copia;PercDiv=21.5;PercDel=7.0;PercIns=9.1;
>Lachesis_group3:3077488-3085023 ID=repeat_TE0007423;Target=Repeat_4211 4065 11620;Class=ClassI/LTR/Copia;PercDiv=1.4;PercDel=0.7;PercIns=0.4;
>Lachesis_group3:3085024-3089367 ID=repeat_TE0007424;Target=Repeat_27919 398 17281;Class=ClassI/LTR/Copia;PercDiv=1.5;PercDel=0.3;PercIns=0.5;
>Lachesis_group3:3089996-3091833 ID=repeat_TE0007431;Target=Repeat_28757 4333 6087;Class=ClassI/LTR/Copia;PercDiv=8.5;PercDel=1.5;PercIns=0.7;
>Lachesis_group3:3111527-3117682 ID=repeat_TE0007507;Target=Repeat_7279 2024 7763;Class=ClassI/LTR/Gypsy;PercDiv=1.4;PercDel=0.3;PercIns=0.1;
>Lachesis_group3:3122748-3125581 ID=repeat_TE0007529;Target=Repeat_22632 10105 12927;Class=ClassI/LTR/Gypsy;PercDiv=6.4;PercDel=2.4;PercIns=2.8;
>Lachesis_group3:3161406-3161961 ID=repeat_TE0007633;Target=Repeat_4738 16241 16925;Class=ClassI/LTR/Copia;PercDiv=8.2;PercDel=5.3;PercIns=1.5;
>Lachesis_group3:3171410-3172081 ID=repeat_TE0007667;Target=Repeat_23443 1123 1792;Class=ClassI/LTR/Gypsy;PercDiv=4.6;PercDel=0.0;PercIns=0.3;
>Lachesis_group3:3176355-3177005 ID=repeat_TE0007677;Target=Repeat_24939 665 1320;Class=ClassI/LTR/Copia;PercDiv=5.2;PercDel=1.1;PercIns=0.3;
>Lachesis_group3:3176424-3177178 ID=repeat_TE0007678;Target=Repeat_5798 7132 7894;Class=ClassI/LTR/Gypsy;PercDiv=10.6;PercDel=3.6;PercIns=2.5;
>Lachesis_group3:3177859-3178800 ID=repeat_TE0007682;Target=Repeat_11006 16498 17397;Class=ClassI/LTR/Gypsy;PercDiv=9.0;PercDel=4.3;PercIns=2.5;
>Lachesis_group3:3206176-3207277 ID=repeat_TE0007724;Target=Repeat_15060 3696 4792;Class=ClassI/LTR/Copia;PercDiv=6.7;PercDel=0.3;PercIns=0.7;
>Lachesis_group3:3212432-3221563 ID=repeat_TE0007744;Target=Repeat_15462 1 9132;Class=ClassI/LTR/Copia;PercDiv=0.0;PercDel=0.0;PercIns=0.0;
>Lachesis_group3:3220740-3221791 ID=repeat_TE0007745;Target=Repeat_3226 6352 7393;Class=ClassI/LTR/Copia;PercDiv=12.9;PercDel=4.8;PercIns=5.8;
>Lachesis_group3:3230000-3234933 ID=repeat_TE0007775;Target=Repeat_13772 78 8589;Class=ClassI/LTR/Gypsy;PercDiv=5.3;PercDel=0.8;PercIns=0.8;
>Lachesis_group3:3236622-3241460 ID=repeat_TE0007785;Target=Repeat_21664 6388 12149;Class=ClassI/LTR/Copia;PercDiv=2.3;PercDel=0.3;PercIns=0.4;
>Lachesis_group3:3239461-3248465 ID=repeat_TE0007786;Target=Repeat_13574 12167 21131;Class=ClassI/LTR/Copia;PercDiv=2.7;PercDel=0.5;PercIns=0.4;
>Lachesis_group3:3251136-3251916 ID=repeat_TE0007804;Target=Repeat_105535 9159 9939;Class=ClassI/LTR/Copia;PercDiv=25.6;PercDel=7.4;PercIns=7.4;
>Lachesis_group3:3258594-3259252 ID=repeat_TE0007830;Target=Repeat_26417 967 1757;Class=ClassI/LTR/Gypsy;PercDiv=17.2;PercDel=10.4;PercIns=8.3;
>Lachesis_group3:3260823-3277870 ID=repeat_TE0007840;Target=Repeat_15465 1 17048;Class=ClassI/LTR/Gypsy;PercDiv=0.0;PercDel=0.0;PercIns=0.0;
>Lachesis_group3:3278960-3280206 ID=repeat_TE0007853;Target=Repeat_17538 2912 4146;Class=ClassI/LTR/Copia;PercDiv=1.7;PercDel=0.7;PercIns=1.7;
>Lachesis_group3:3300312-3300858 ID=repeat_TE0007868;Target=Repeat_15354 11392 11953;Class=ClassI/LTR/Gypsy;PercDiv=14.4;PercDel=4.0;PercIns=1.2;
>Lachesis_group3:3327084-3327644 ID=repeat_TE0007979;Target=Repeat_27857 5364 5681;Class=ClassI/LTR/Copia;PercDiv=20.4;PercDel=1.0;PercIns=1.4;
>Lachesis_group3:3348794-3367324 ID=repeat_TE0008084;Target=Repeat_15468 1 18531;Class=ClassI/LTR/Gypsy;PercDiv=0.0;PercDel=0.0;PercIns=0.0;
>Lachesis_group3:3368736-3369485 ID=repeat_TE0008087;Target=Repeat_28922 361 1123;Class=ClassI/LTR/Gypsy;PercDiv=19.9;PercDel=8.0;PercIns=6.2;
>Lachesis_group3:3372780-3374069 ID=repeat_TE0008111;Target=Repeat_5523 1979 3334;Class=ClassI/LTR/Gypsy;PercDiv=13.3;PercDel=4.2;PercIns=4.5;
>Lachesis_group3:3373590-3374250 ID=repeat_TE0008113;Target=Repeat_20313 6980 7640;Class=ClassI/LTR/Copia;PercDiv=6.7;PercDel=2.6;PercIns=2.6;
>Lachesis_group3:3426215-3427349 ID=repeat_TE0008247;Target=Repeat_6875 10347 11513;Class=ClassI/LTR/Gypsy;PercDiv=11.4;PercDel=4.5;PercIns=1.6;
>Lachesis_group3:3426557-3428426 ID=repeat_TE0008248;Target=Repeat_27108 13327 17232;Class=ClassI/LTR/Gypsy;PercDiv=16.8;PercDel=6.8;PercIns=4.8;
>Lachesis_group3:3436709-3437266 ID=repeat_TE0008283;Target=Repeat_27287 3613 4170;Class=ClassI/LTR/Gypsy;PercDiv=5.0;PercDel=0.2;PercIns=0.2;
>Lachesis_group3:3522413-3522993 ID=repeat_TE0008542;Target=Repeat_12324 13889 14469;Class=ClassI/LTR/Gypsy;PercDiv=8.5;PercDel=1.0;PercIns=1.0;
>Lachesis_group3:3528899-3530246 ID=repeat_TE0008569;Target=Repeat_20514 1 1347;Class=ClassI/LTR/Copia;PercDiv=2.6;PercDel=0.1;PercIns=0.1;
>Lachesis_group3:3556778-3562492 ID=repeat_TE0008653;Target=Repeat_9569 2483 8183;Class=ClassI/LTR/Copia;PercDiv=4.0;PercDel=1.1;PercIns=1.4;
>Lachesis_group3:3557397-3562661 ID=repeat_TE0008654;Target=Repeat_20580 1962 7231;Class=ClassI/LTR/Copia;PercDiv=2.3;PercDel=0.1;PercIns=0.1;
>Lachesis_group3:3562678-3563535 ID=repeat_TE0008656;Target=Repeat_14263 1 859;Class=ClassI/LTR/Copia;PercDiv=1.9;PercDel=0.1;PercIns=0.0;
>Lachesis_group3:3579635-3580379 ID=repeat_TE0008687;Target=Repeat_23920 13859 14614;Class=ClassI/LTR/Gypsy;PercDiv=3.0;PercDel=2.0;PercIns=0.5;
>Lachesis_group3:3650779-3664077 ID=repeat_TE0008901;Target=Repeat_15472 1 13299;Class=ClassI/LTR/Gypsy;PercDiv=0.0;PercDel=0.0;PercIns=0.0;
>Lachesis_group3:3665433-3666106 ID=repeat_TE0008908;Target=Repeat_2533 6974 7631;Class=ClassI/LTR/Copia;PercDiv=14.1;PercDel=5.8;PercIns=8.4;
>Lachesis_group3:3665718-3673388 ID=repeat_TE0008910;Target=Repeat_6528 1 9855;Class=ClassI/LTR/Gypsy;PercDiv=3.2;PercDel=0.5;PercIns=0.6;
>Lachesis_group3:3675843-3676808 ID=repeat_TE0008912;Target=Repeat_29131 11532 12476;Class=ClassI/LTR/Gypsy;PercDiv=15.7;PercDel=2.5;PercIns=2.6;
>Lachesis_group3:3708440-3709805 ID=repeat_TE0009001;Target=Repeat_62622 2212 3685;Class=ClassI/LTR/Gypsy;PercDiv=17.4;PercDel=7.3;PercIns=0.1;
>Lachesis_group3:3711094-3711726 ID=repeat_TE0009012;Target=Repeat_62622 5324 6021;Class=ClassI/LTR/Gypsy;PercDiv=19.0;PercDel=10.3;PercIns=0.0;
>Lachesis_group3:3714267-3714782 ID=repeat_TE0009029;Target=Repeat_27050 6081 6561;Class=ClassI/LTR/Gypsy;PercDiv=10.8;PercDel=4.8;PercIns=0.8;
>Lachesis_group3:3715076-3715843 ID=repeat_TE0009035;Target=Repeat_29330 2465 3219;Class=ClassI/LTR/Gypsy;PercDiv=3.1;PercDel=1.0;PercIns=2.8;
>Lachesis_group3:3715085-3716217 ID=repeat_TE0009036;Target=Repeat_12245 1 1123;Class=ClassI/LTR/Gypsy;PercDiv=7.7;PercDel=3.5;PercIns=3.9;
>Lachesis_group3:3715337-3716387 ID=repeat_TE0009037;Target=Repeat_3252 1513 2594;Class=ClassI/LTR/Copia;PercDiv=22.4;PercDel=7.0;PercIns=4.0;
>Lachesis_group3:3715827-3718222 ID=repeat_TE0009039;Target=Repeat_13150 16349 18747;Class=ClassI/LTR/Gypsy;PercDiv=5.9;PercDel=0.8;PercIns=0.6;
>Lachesis_group3:3726397-3727248 ID=repeat_TE0009074;Target=Repeat_29425 13780 14633;Class=ClassI/LTR/Gypsy;PercDiv=35.7;PercDel=2.0;PercIns=1.8;
>Lachesis_group3:3734105-3737558 ID=repeat_TE0009097;Target=Repeat_4667 1 3421;Class=ClassI/LTR/Copia;PercDiv=6.5;PercDel=0.3;PercIns=1.3;
>Lachesis_group3:3738171-3744982 ID=repeat_TE0009098;Target=Repeat_15475 1 6812;Class=ClassI/LTR/Copia;PercDiv=0.0;PercDel=0.0;PercIns=0.0;
>Lachesis_group3:3755750-3757210 ID=repeat_TE0009154;Target=Repeat_21633 1 1471;Class=ClassI/LTR/Gypsy;PercDiv=6.4;PercDel=1.9;PercIns=0.0;
>Lachesis_group3:3757372-3759206 ID=repeat_TE0009155;Target=Repeat_9575 88 1942;Class=ClassI/LTR/Copia;PercDiv=3.2;PercDel=1.2;PercIns=0.1;
>Lachesis_group3:3759192-3760110 ID=repeat_TE0009156;Target=Repeat_9575 8609 9538;Class=ClassI/LTR/Copia;PercDiv=5.3;PercDel=1.5;PercIns=0.3;
>Lachesis_group3:3769649-3770237 ID=repeat_TE0009183;Target=Repeat_8282 11293 11888;Class=ClassI/LTR/Gypsy;PercDiv=6.9;PercDel=2.5;PercIns=1.3;
>Lachesis_group3:3811602-3812128 ID=repeat_TE0009334;Target=Repeat_18908 819 1346;Class=ClassI/LTR/Copia;PercDiv=0.4;PercDel=0.6;PercIns=0.4;
>Lachesis_group3:3812132-3814479 ID=repeat_TE0009335;Target=Repeat_18908 3269 5616;Class=ClassI/LTR/Copia;PercDiv=0.5;PercDel=0.0;PercIns=0.0;
>Lachesis_group3:3818542-3836905 ID=repeat_TE0009352;Target=Repeat_15476 5 18507;Class=ClassI/LTR/Gypsy;PercDiv=0.0;PercDel=0.0;PercIns=0.0;
>Lachesis_group3:3846943-3863575 ID=repeat_TE0009392;Target=Repeat_15477 1 16605;Class=ClassI/LTR/Gypsy;PercDiv=0.0;PercDel=0.0;PercIns=0.0;
>Lachesis_group3:3898203-3899364 ID=repeat_TE0009514;Target=Repeat_20587 8559 9708;Class=ClassI/LTR/Copia;PercDiv=10.2;PercDel=4.6;PercIns=5.7;
>Lachesis_group3:3917960-3918581 ID=repeat_TE0009608;Target=Repeat_3038 992 1613;Class=ClassI/LTR/Copia;PercDiv=16.1;PercDel=3.9;PercIns=3.9;
>Lachesis_group3:3919058-3919714 ID=repeat_TE0009611;Target=Repeat_28522 7122 7783;Class=ClassI/LTR/Copia;PercDiv=15.9;PercDel=2.0;PercIns=1.2;
>Lachesis_group3:3921534-3931957 ID=repeat_TE0009632;Target=Repeat_15478 1 14755;Class=ClassI/LTR/Gypsy;PercDiv=0.1;PercDel=0.0;PercIns=0.0;
>Lachesis_group3:3938624-3939417 ID=repeat_TE0009667;Target=Repeat_5823 7575 8367;Class=ClassI/LTR/Copia;PercDiv=2.0;PercDel=0.0;PercIns=0.1;
>Lachesis_group3:3964325-3964890 ID=repeat_TE0009719;Target=Repeat_3394 1575 2141;Class=ClassI/LTR/Gypsy;PercDiv=1.9;PercDel=0.2;PercIns=0.0;
>Lachesis_group3:3989352-3991562 ID=repeat_TE0009804;Target=Repeat_23216 5112 6801;Class=ClassI/LTR/Copia;PercDiv=6.6;PercDel=0.7;PercIns=0.5;
>Lachesis_group3:3989602-3993640 ID=repeat_TE0009805;Target=Repeat_5455 1042 6823;Class=ClassI/LTR/Copia;PercDiv=2.2;PercDel=0.6;PercIns=0.2;
>Lachesis_group3:4025029-4025574 ID=repeat_TE0009930;Target=Repeat_24858 587 1134;Class=ClassI/LTR/Gypsy;PercDiv=2.0;PercDel=0.4;PercIns=0.0;
>Lachesis_group3:4030536-4033580 ID=repeat_TE0009971;Target=Repeat_28492 141 3274;Class=ClassI/LTR/Gypsy;PercDiv=6.0;PercDel=1.3;PercIns=1.6;
>Lachesis_group3:4032249-4033763 ID=repeat_TE0009972;Target=Repeat_2144 10740 12258;Class=ClassI/LTR/Copia;PercDiv=4.7;PercDel=0.6;PercIns=0.3;
>Lachesis_group3:4037709-4038493 ID=repeat_TE0009996;Target=Repeat_57345 8532 9324;Class=ClassI/LTR/Copia;PercDiv=4.6;PercDel=1.8;PercIns=0.8;
>Lachesis_group3:4061297-4069322 ID=repeat_TE0010052;Target=Repeat_8047 3149 11186;Class=ClassI/LTR/Gypsy;PercDiv=0.7;PercDel=0.2;PercIns=0.1;
>Lachesis_group3:4067323-4072675 ID=repeat_TE0010053;Target=Repeat_23407 431 8486;Class=ClassI/LTR/Gypsy;PercDiv=2.8;PercDel=0.3;PercIns=0.1;
>Lachesis_group3:4072773-4073418 ID=repeat_TE0010055;Target=Repeat_19322 7414 8063;Class=ClassI/LTR/Copia;PercDiv=8.8;PercDel=2.6;PercIns=2.0;
>Lachesis_group3:4073514-4074502 ID=repeat_TE0010059;Target=Repeat_2464 2869 3844;Class=ClassI/LTR/Copia;PercDiv=20.8;PercDel=5.8;PercIns=7.2;
>Lachesis_group3:4099497-4100523 ID=repeat_TE0010154;Target=Repeat_62488 4824 5887;Class=ClassI/LTR/Gypsy;PercDiv=33.1;PercDel=6.8;PercIns=3.1;
>Lachesis_group3:4100660-4102057 ID=repeat_TE0010157;Target=Repeat_62488 3283 4674;Class=ClassI/LTR/Gypsy;PercDiv=35.0;PercDel=4.7;PercIns=5.1;
>Lachesis_group3:4109097-4109653 ID=repeat_TE0010195;Target=Repeat_24081 986 1534;Class=ClassI/LTR/Gypsy;PercDiv=14.9;PercDel=5.8;PercIns=7.3;
>Lachesis_group3:4113175-4116223 ID=repeat_TE0010213;Target=Repeat_7577 1 3050;Class=ClassI/LTR/Gypsy;PercDiv=0.6;PercDel=0.1;PercIns=0.0;
>Lachesis_group3:4114627-4118233 ID=repeat_TE0010215;Target=Repeat_22562 1 3594;Class=ClassI/LTR/Gypsy;PercDiv=1.7;PercDel=0.0;PercIns=0.4;
>Lachesis_group3:4122052-4140612 ID=repeat_TE0010226;Target=Repeat_15483 1 18529;Class=ClassI/LTR/Gypsy;PercDiv=0.0;PercDel=0.0;PercIns=0.0;
>Lachesis_group3:4154996-4157319 ID=repeat_TE0010288;Target=Repeat_13273 1 2334;Class=ClassI/LTR/Gypsy;PercDiv=18.3;PercDel=5.8;PercIns=5.4;
>Lachesis_group3:4157320-4158247 ID=repeat_TE0010289;Target=Repeat_14272 16945 20794;Class=ClassI/LTR/Gypsy;PercDiv=18.4;PercDel=5.1;PercIns=5.8;
>Lachesis_group3:4195689-4196387 ID=repeat_TE0010340;Target=Repeat_17705 827 1371;Class=ClassI/LTR/Copia;PercDiv=7.7;PercDel=1.0;PercIns=3.0;
>Lachesis_group3:4207518-4208037 ID=repeat_TE0010385;Target=Repeat_7670 7415 7947;Class=ClassI/LTR/Gypsy;PercDiv=5.4;PercDel=2.5;PercIns=0.0;
>Lachesis_group3:4210523-4213210 ID=repeat_TE0010389;Target=Repeat_7670 2390 5071;Class=ClassI/LTR/Gypsy;PercDiv=2.7;PercDel=1.1;PercIns=1.3;
>Lachesis_group3:4220707-4226173 ID=repeat_TE0010409;Target=Repeat_15485 1 5467;Class=ClassI/LTR/Copia;PercDiv=0.0;PercDel=0.0;PercIns=0.0;
>Lachesis_group3:4245796-4246981 ID=repeat_TE0010465;Target=Repeat_11698 2576 3760;Class=ClassI/LTR/Copia;PercDiv=3.9;PercDel=1.7;PercIns=1.8;
>Lachesis_group3:4260076-4267475 ID=repeat_TE0010504;Target=Repeat_15486 1 7400;Class=ClassI/LTR/Copia;PercDiv=0.0;PercDel=0.0;PercIns=0.0;
>Lachesis_group3:4307389-4307890 ID=repeat_TE0010639;Target=Repeat_27522 10206 10710;Class=ClassI/LTR/Gypsy;PercDiv=2.0;PercDel=0.6;PercIns=0.0;
>Lachesis_group3:4312612-4313145 ID=repeat_TE0010655;Target=Repeat_24794 6030 6554;Class=ClassI/LTR/Copia;PercDiv=20.6;PercDel=0.8;PercIns=2.5;
>Lachesis_group3:4324342-4326438 ID=repeat_TE0010683;Target=Repeat_18297 3153 5242;Class=ClassI/LTR/Gypsy;PercDiv=8.1;PercDel=2.7;PercIns=3.0;
>Lachesis_group3:4326801-4327405 ID=repeat_TE0010686;Target=Repeat_11588 2406 3010;Class=ClassI/LTR/Copia;PercDiv=1.5;PercDel=0.2;PercIns=0.2;
>Lachesis_group3:4327402-4328525 ID=repeat_TE0010688;Target=Repeat_8514 4343 5450;Class=ClassI/LTR/Gypsy;PercDiv=8.7;PercDel=0.4;PercIns=1.9;
>Lachesis_group3:4345231-4345833 ID=repeat_TE0010742;Target=Repeat_29472 14206 14819;Class=ClassI/LTR/Gypsy;PercDiv=10.0;PercDel=5.5;PercIns=3.6;
>Lachesis_group3:4348785-4350787 ID=repeat_TE0010759;Target=Repeat_26634 4700 6691;Class=ClassI/LTR/Copia;PercDiv=1.4;PercDel=0.0;PercIns=0.0;
>Lachesis_group3:4351206-4355827 ID=repeat_TE0010766;Target=Repeat_21840 1439 6061;Class=ClassI/LTR/Gypsy;PercDiv=2.7;PercDel=0.5;PercIns=0.5;
>Lachesis_group3:4355828-4357274 ID=repeat_TE0010768;Target=Repeat_5940 2371 3813;Class=ClassI/LTR/Copia;PercDiv=0.6;PercDel=0.1;PercIns=0.3;
>Lachesis_group3:4357275-4358727 ID=repeat_TE0010769;Target=Repeat_23809 1809 4674;Class=ClassI/LTR/Copia;PercDiv=3.0;PercDel=1.4;PercIns=0.8;
>Lachesis_group3:4357488-4359715 ID=repeat_TE0010770;Target=Repeat_29185 10 2210;Class=ClassI/LTR/Copia;PercDiv=1.2;PercDel=0.7;PercIns=1.0;
>Lachesis_group3:4372076-4374344 ID=repeat_TE0010819;Target=Repeat_5626 18551 20797;Class=ClassI/LTR/Gypsy;PercDiv=20.9;PercDel=4.2;PercIns=5.2;
>Lachesis_group3:4373297-4375014 ID=repeat_TE0010820;Target=Repeat_14600 1 1724;Class=ClassI/LTR/Copia;PercDiv=3.5;PercDel=0.3;PercIns=0.0;
>Lachesis_group3:4397205-4398379 ID=repeat_TE0010893;Target=Repeat_11470 1 1175;Class=ClassI/LTR/Gypsy;PercDiv=11.0;PercDel=0.6;PercIns=0.6;
>Lachesis_group3:4400455-4402269 ID=repeat_TE0010906;Target=Repeat_7931 6230 8038;Class=ClassI/LTR/Copia;PercDiv=12.6;PercDel=3.5;PercIns=3.8;
>Lachesis_group3:4402580-4411265 ID=repeat_TE0010910;Target=Repeat_26085 2027 10732;Class=ClassI/LTR/Gypsy;PercDiv=5.7;PercDel=1.1;PercIns=0.8;
>Lachesis_group3:4416278-4418130 ID=repeat_TE0010913;Target=Repeat_6852 5 1856;Class=ClassI/LTR/Gypsy;PercDiv=16.4;PercDel=5.3;PercIns=5.3;
>Lachesis_group3:4418131-4418676 ID=repeat_TE0010917;Target=Repeat_25471 3235 3783;Class=ClassI/LTR/Gypsy;PercDiv=1.1;PercDel=2.9;PercIns=2.4;
>Lachesis_group3:4426247-4426792 ID=repeat_TE0010939;Target=Repeat_21766 9457 9990;Class=ClassI/LTR/Copia;PercDiv=25.9;PercDel=0.7;PercIns=3.0;
>Lachesis_group3:4447131-4447810 ID=repeat_TE0011008;Target=Repeat_11469 1936 2557;Class=ClassI/LTR/Gypsy;PercDiv=14.6;PercDel=1.0;PercIns=0.7;
>Lachesis_group3:4462433-4468316 ID=repeat_TE0011050;Target=Repeat_21654 1 5884;Class=ClassI/LTR/Copia;PercDiv=0.0;PercDel=0.0;PercIns=0.0;
>Lachesis_group3:4471758-4472401 ID=repeat_TE0011062;Target=Repeat_8086 2271 2900;Class=ClassI/LTR/Gypsy;PercDiv=26.9;PercDel=3.0;PercIns=5.2;
>Lachesis_group3:4472632-4473177 ID=repeat_TE0011064;Target=Repeat_15576 2258 2805;Class=ClassI/LTR/Copia;PercDiv=1.3;PercDel=0.4;PercIns=0.0;
>Lachesis_group3:4544134-4547082 ID=repeat_TE0011292;Target=Repeat_10666 7110 10417;Class=ClassI/LTR/Gypsy;PercDiv=12.3;PercDel=2.7;PercIns=2.3;
>Lachesis_group3:4551485-4552957 ID=repeat_TE0011325;Target=Repeat_8583 6395 7845;Class=ClassI/LTR/Copia;PercDiv=11.8;PercDel=2.8;PercIns=2.5;
>Lachesis_group3:4552440-4553135 ID=repeat_TE0011326;Target=Repeat_8020 18604 19293;Class=ClassI/LTR/Copia;PercDiv=13.7;PercDel=4.9;PercIns=4.9;
>Lachesis_group3:4553360-4553873 ID=repeat_TE0011328;Target=Repeat_19627 941 1444;Class=ClassI/LTR/Copia;PercDiv=23.9;PercDel=2.5;PercIns=4.6;
>Lachesis_group3:4573877-4574668 ID=repeat_TE0011397;Target=Repeat_9201 2774 3644;Class=ClassI/LTR/Copia;PercDiv=23.6;PercDel=4.5;PercIns=2.0;
>Lachesis_group3:4574678-4575927 ID=repeat_TE0011398;Target=Repeat_21619 3618 4861;Class=ClassI/LTR/Gypsy;PercDiv=3.6;PercDel=1.2;PercIns=1.7;
>Lachesis_group3:4582446-4583056 ID=repeat_TE0011417;Target=Repeat_18185 5593 6192;Class=ClassI/LTR/Gypsy;PercDiv=15.9;PercDel=1.5;PercIns=3.3;
>Lachesis_group3:4584755-4590060 ID=repeat_TE0011432;Target=Repeat_21655 1 5290;Class=ClassI/LTR/Copia;PercDiv=0.0;PercDel=0.0;PercIns=0.0;
>Lachesis_group3:4590908-4595779 ID=repeat_TE0011436;Target=Repeat_8883 360 5200;Class=ClassI/LTR/Gypsy;PercDiv=6.6;PercDel=1.2;PercIns=1.8;
>Lachesis_group3:4591871-4596168 ID=repeat_TE0011437;Target=Repeat_7567 974 5254;Class=ClassI/LTR/Gypsy;PercDiv=3.3;PercDel=0.6;PercIns=0.6;
>Lachesis_group3:4596758-4598590 ID=repeat_TE0011440;Target=Repeat_5041 1654 3475;Class=ClassI/LTR/Gypsy;PercDiv=11.5;PercDel=3.3;PercIns=4.0;
>Lachesis_group3:4596993-4600327 ID=repeat_TE0011441;Target=Repeat_23051 5962 9308;Class=ClassI/LTR/Copia;PercDiv=12.0;PercDel=3.0;PercIns=2.7;
>Lachesis_group3:4601535-4619772 ID=repeat_TE0011450;Target=Repeat_21657 1 18238;Class=ClassI/LTR/Gypsy;PercDiv=0.0;PercDel=0.0;PercIns=0.0;
>Lachesis_group3:4621762-4623131 ID=repeat_TE0011459;Target=Repeat_2115 18840 20212;Class=ClassI/LTR/Gypsy;PercDiv=5.8;PercDel=0.7;PercIns=0.4;
>Lachesis_group3:4623331-4624123 ID=repeat_TE0011460;Target=Repeat_19313 2344 3134;Class=ClassI/LTR/?;PercDiv=9.4;PercDel=2.9;PercIns=3.2;
>Lachesis_group3:4625063-4626742 ID=repeat_TE0011465;Target=Repeat_3293 1 1711;Class=ClassI/LTR/Gypsy;PercDiv=5.3;PercDel=2.3;PercIns=0.5;
>Lachesis_group3:4637790-4638675 ID=repeat_TE0011499;Target=Repeat_20553 44 923;Class=ClassI/LTR/Copia;PercDiv=18.1;PercDel=1.8;PercIns=2.5;
>Lachesis_group3:4649488-4650068 ID=repeat_TE0011548;Target=Repeat_24081 973 1566;Class=ClassI/LTR/Gypsy;PercDiv=6.7;PercDel=4.1;PercIns=1.9;
>Lachesis_group3:4652768-4653405 ID=repeat_TE0011563;Target=Repeat_9926 9900 10540;Class=ClassI/LTR/Gypsy;PercDiv=5.9;PercDel=2.4;PercIns=1.9;
>Lachesis_group3:4656899-4657497 ID=repeat_TE0011585;Target=Repeat_28594 13489 14093;Class=ClassI/LTR/Gypsy;PercDiv=17.8;PercDel=10.0;PercIns=8.9;
>Lachesis_group3:4659565-4660143 ID=repeat_TE0011595;Target=Repeat_24037 1 575;Class=ClassI/LTR/Copia;PercDiv=4.7;PercDel=0.5;PercIns=1.2;
>Lachesis_group3:4660326-4662084 ID=repeat_TE0011598;Target=Repeat_28433 8683 10460;Class=ClassI/LTR/Copia;PercDiv=5.5;PercDel=1.3;PercIns=0.2;
>Lachesis_group3:4663232-4675063 ID=repeat_TE0011603;Target=Repeat_7228 1 11844;Class=ClassI/LTR/Copia;PercDiv=4.5;PercDel=0.7;PercIns=0.6;
>Lachesis_group3:4678525-4679713 ID=repeat_TE0011617;Target=Repeat_7467 1294 2482;Class=ClassI/LTR/Gypsy;PercDiv=8.8;PercDel=2.0;PercIns=2.0;
>Lachesis_group3:4679725-4683202 ID=repeat_TE0011619;Target=Repeat_20043 5212 8698;Class=ClassI/LTR/Copia;PercDiv=5.5;PercDel=0.3;PercIns=0.1;
>Lachesis_group3:4683196-4684496 ID=repeat_TE0011622;Target=Repeat_20043 4013 5318;Class=ClassI/LTR/Copia;PercDiv=8.6;PercDel=1.7;PercIns=1.3;
>Lachesis_group3:4686188-4688511 ID=repeat_TE0011644;Target=Repeat_5347 9778 12870;Class=ClassI/LTR/Gypsy;PercDiv=7.2;PercDel=1.4;PercIns=1.5;
>Lachesis_group3:4704196-4704733 ID=repeat_TE0011675;Target=Repeat_24858 578 1116;Class=ClassI/LTR/Gypsy;PercDiv=2.8;PercDel=0.2;PercIns=0.0;
>Lachesis_group3:4732755-4733804 ID=repeat_TE0011791;Target=Repeat_19985 12412 13482;Class=ClassI/LTR/Gypsy;PercDiv=6.3;PercDel=2.9;PercIns=0.8;
>Lachesis_group3:4732772-4735661 ID=repeat_TE0011792;Target=Repeat_26202 12296 14767;Class=ClassI/LTR/Gypsy;PercDiv=17.9;PercDel=6.4;PercIns=5.4;
>Lachesis_group3:4733784-4741270 ID=repeat_TE0011793;Target=Repeat_19985 1777 12247;Class=ClassI/LTR/Gypsy;PercDiv=5.1;PercDel=1.0;PercIns=1.0;
>Lachesis_group3:4741269-4758018 ID=repeat_TE0011796;Target=Repeat_21658 1 16721;Class=ClassI/LTR/Gypsy;PercDiv=0.0;PercDel=0.0;PercIns=0.0;
>Lachesis_group3:4757987-4766676 ID=repeat_TE0011799;Target=Repeat_17791 8434 16910;Class=ClassI/LTR/Gypsy;PercDiv=7.3;PercDel=1.5;PercIns=1.3;
>Lachesis_group3:4764791-4768511 ID=repeat_TE0011800;Target=Repeat_22174 1275 3699;Class=ClassI/LTR/Gypsy;PercDiv=10.8;PercDel=3.9;PercIns=3.4;
>Lachesis_group3:4782538-4783265 ID=repeat_TE0011865;Target=Repeat_10850 914 4507;Class=ClassI/LTR/Copia;PercDiv=11.9;PercDel=0.4;PercIns=0.7;
>Lachesis_group3:4783266-4786503 ID=repeat_TE0011866;Target=Repeat_17736 132 3351;Class=ClassI/LTR/Copia;PercDiv=4.2;PercDel=0.3;PercIns=0.8;
>Lachesis_group3:4792509-4793751 ID=repeat_TE0011894;Target=Repeat_13901 2981 4218;Class=ClassI/LTR/Gypsy;PercDiv=14.0;PercDel=1.1;PercIns=1.5;
>Lachesis_group3:4813864-4814398 ID=repeat_TE0011985;Target=Repeat_21659 78 1271;Class=ClassI/LTR/Gypsy;PercDiv=2.4;PercDel=0.8;PercIns=0.8;
>Lachesis_group3:4814399-4820970 ID=repeat_TE0011986;Target=Repeat_23781 11968 18516;Class=ClassI/LTR/Gypsy;PercDiv=9.8;PercDel=2.9;PercIns=3.3;
>Lachesis_group3:4820971-4824300 ID=repeat_TE0011987;Target=Repeat_21659 1272 8724;Class=ClassI/LTR/Gypsy;PercDiv=2.4;PercDel=0.8;PercIns=0.8;
>Lachesis_group3:4827397-4828154 ID=repeat_TE0011991;Target=Repeat_8896 3959 4715;Class=ClassI/LTR/Gypsy;PercDiv=3.4;PercDel=0.0;PercIns=0.1;
>Lachesis_group3:4836671-4837187 ID=repeat_TE0012025;Target=Repeat_12068 2561 3079;Class=ClassI/LTR/Copia;PercDiv=11.3;PercDel=1.2;PercIns=0.8;
>Lachesis_group3:4838405-4841193 ID=repeat_TE0012032;Target=Repeat_25577 2863 7120;Class=ClassI/LTR/Copia;PercDiv=2.5;PercDel=0.1;PercIns=0.0;
>Lachesis_group3:4848363-4848938 ID=repeat_TE0012055;Target=Repeat_2697 8576 9152;Class=ClassI/LTR/Gypsy;PercDiv=10.4;PercDel=0.3;PercIns=0.2;
>Lachesis_group3:4855939-4856844 ID=repeat_TE0012068;Target=Repeat_10251 5497 6409;Class=ClassI/LTR/Copia;PercDiv=2.0;PercDel=1.0;PercIns=0.2;
>Lachesis_group3:4869480-4873204 ID=repeat_TE0012097;Target=Repeat_24226 9470 13193;Class=ClassI/LTR/Copia;PercDiv=2.5;PercDel=0.0;PercIns=0.1;
>Lachesis_group3:4870458-4871089 ID=repeat_TE0012098;Target=MTCOPIA2_I-int 1219 4365;Class=ClassI/LTR/Copia;PercDiv=26.7;PercDel=2.7;PercIns=2.7;
>Lachesis_group3:4906823-4911680 ID=repeat_TE0012161;Target=Repeat_21662 1 4858;Class=ClassI/LTR/Copia;PercDiv=0.0;PercDel=0.0;PercIns=0.0;
>Lachesis_group3:4916823-4917412 ID=repeat_TE0012187;Target=Repeat_4411 11527 12116;Class=ClassI/LTR/Copia;PercDiv=6.2;PercDel=1.7;PercIns=1.7;
>Lachesis_group3:4945755-4948674 ID=repeat_TE0012334;Target=Repeat_27897 13997 18346;Class=ClassI/LTR/Gypsy;PercDiv=8.0;PercDel=2.1;PercIns=2.2;
>Lachesis_group3:4948675-4951175 ID=repeat_TE0012336;Target=Repeat_11249 2154 4666;Class=ClassI/LTR/Gypsy;PercDiv=10.8;PercDel=3.8;PercIns=3.3;
>Lachesis_group3:4951176-4957683 ID=repeat_TE0012337;Target=Repeat_27897 4165 13996;Class=ClassI/LTR/Gypsy;PercDiv=8.0;PercDel=2.1;PercIns=2.2;
>Lachesis_group3:4957684-4971507 ID=repeat_TE0012338;Target=Repeat_21663 1 15142;Class=ClassI/LTR/Gypsy;PercDiv=0.1;PercDel=0.1;PercIns=0.0;
>Lachesis_group3:4974671-4975423 ID=repeat_TE0012343;Target=Repeat_23049 1 4953;Class=ClassI/LTR/Gypsy;PercDiv=7.4;PercDel=1.8;PercIns=2.1;
>Lachesis_group3:4987719-4988342 ID=repeat_TE0012395;Target=Repeat_13138 19987 20612;Class=ClassI/LTR/Gypsy;PercDiv=3.2;PercDel=0.6;PercIns=0.3;
>Lachesis_group3:5004625-5007514 ID=repeat_TE0012453;Target=Repeat_9690 3772 6653;Class=ClassI/LTR/Gypsy;PercDiv=0.8;PercDel=0.1;PercIns=0.4;
>Lachesis_group3:5015190-5016096 ID=repeat_TE0012488;Target=Repeat_8727 1236 2366;Class=ClassI/LTR/Gypsy;PercDiv=6.9;PercDel=1.8;PercIns=1.8;
>Lachesis_group3:5018640-5023163 ID=repeat_TE0012490;Target=Repeat_8727 2367 8015;Class=ClassI/LTR/Gypsy;PercDiv=6.9;PercDel=1.8;PercIns=1.8;
>Lachesis_group3:5021164-5026460 ID=repeat_TE0012491;Target=Repeat_8139 6709 11997;Class=ClassI/LTR/Gypsy;PercDiv=2.3;PercDel=0.0;PercIns=0.1;
>Lachesis_group3:5026461-5040530 ID=repeat_TE0012492;Target=Repeat_21664 1 12149;Class=ClassI/LTR/Copia;PercDiv=3.5;PercDel=0.5;PercIns=0.4;
>Lachesis_group3:5041536-5044684 ID=repeat_TE0012495;Target=Repeat_5170 11373 17598;Class=ClassI/LTR/Gypsy;PercDiv=16.6;PercDel=7.5;PercIns=7.2;
>Lachesis_group3:5043335-5045044 ID=repeat_TE0012497;Target=Repeat_14875 15013 16730;Class=ClassI/LTR/Gypsy;PercDiv=14.3;PercDel=6.8;PercIns=6.3;
>Lachesis_group3:5055095-5059045 ID=repeat_TE0012530;Target=Repeat_3637 2399 6341;Class=ClassI/LTR/Copia;PercDiv=5.4;PercDel=1.5;PercIns=1.2;
>Lachesis_group3:5067501-5073086 ID=repeat_TE0012580;Target=Repeat_9110 942 8790;Class=ClassI/LTR/Gypsy;PercDiv=10.1;PercDel=1.9;PercIns=1.6;
>Lachesis_group3:5085830-5088222 ID=repeat_TE0012626;Target=Repeat_21948 5641 8038;Class=ClassI/LTR/Gypsy;PercDiv=4.3;PercDel=0.5;PercIns=0.3;
>Lachesis_group3:5089752-5090712 ID=repeat_TE0012641;Target=Repeat_23345 1129 2087;Class=ClassI/LTR/Gypsy;PercDiv=26.3;PercDel=4.0;PercIns=4.2;
>Lachesis_group3:5106405-5107353 ID=repeat_TE0012701;Target=Repeat_16003 7255 8206;Class=ClassI/LTR/Gypsy;PercDiv=3.9;PercDel=0.5;PercIns=0.2;
>Lachesis_group3:5109114-5109895 ID=repeat_TE0012711;Target=Repeat_23891 3006 3794;Class=ClassI/LTR/Gypsy;PercDiv=2.8;PercDel=1.5;PercIns=0.6;
>Lachesis_group3:5114734-5115689 ID=repeat_TE0012726;Target=Repeat_6339 1225 2190;Class=ClassI/LTR/Gypsy;PercDiv=2.8;PercDel=1.9;PercIns=0.8;
>Lachesis_group3:5153825-5154475 ID=repeat_TE0012869;Target=Repeat_3418 1 648;Class=ClassI/LTR/Gypsy;PercDiv=6.9;PercDel=2.1;PercIns=2.6;
>Lachesis_group3:5159020-5160099 ID=repeat_TE0012903;Target=Repeat_25680 4691 5777;Class=ClassI/LTR/Copia;PercDiv=4.1;PercDel=1.1;PercIns=0.5;
>Lachesis_group3:5160100-5160693 ID=repeat_TE0012904;Target=Repeat_11669 21264 21884;Class=ClassI/LTR/Gypsy;PercDiv=7.1;PercDel=7.4;PercIns=2.7;
>Lachesis_group3:5160694-5161219 ID=repeat_TE0012905;Target=Repeat_42728 3695 4225;Class=ClassI/LTR/?;PercDiv=11.5;PercDel=2.1;PercIns=1.1;
>Lachesis_group3:5161185-5170054 ID=repeat_TE0012907;Target=Repeat_2059 1055 14514;Class=ClassI/LTR/Copia;PercDiv=2.4;PercDel=0.9;PercIns=0.8;
>Lachesis_group3:5170055-5172135 ID=repeat_TE0012908;Target=Repeat_15159 8824 10915;Class=ClassI/LTR/Copia;PercDiv=22.1;PercDel=6.0;PercIns=5.5;
>Lachesis_group3:5172136-5172828 ID=repeat_TE0012909;Target=Repeat_2059 1 1054;Class=ClassI/LTR/Copia;PercDiv=2.4;PercDel=0.9;PercIns=0.8;
>Lachesis_group3:5173424-5173967 ID=repeat_TE0012913;Target=Repeat_6290 8548 9092;Class=ClassI/LTR/Copia;PercDiv=1.5;PercDel=0.2;PercIns=0.0;
>Lachesis_group3:5208322-5208919 ID=repeat_TE0013055;Target=Repeat_4411 11477 12082;Class=ClassI/LTR/Copia;PercDiv=5.3;PercDel=3.2;PercIns=1.8;
>Lachesis_group3:5239574-5243869 ID=repeat_TE0013138;Target=Copia-29_PX-I 132 7256;Class=ClassI/LTR/Copia;PercDiv=28.3;PercDel=2.2;PercIns=2.5;
>Lachesis_group3:5245448-5251018 ID=repeat_TE0013145;Target=Repeat_5651 767 6320;Class=ClassI/LTR/Copia;PercDiv=3.1;PercDel=0.1;PercIns=0.4;
>Lachesis_group3:5252463-5255348 ID=repeat_TE0013151;Target=Repeat_23329 15427 18261;Class=ClassI/LTR/Gypsy;PercDiv=4.0;PercDel=1.3;PercIns=2.0;
>Lachesis_group3:5262798-5267571 ID=repeat_TE0013172;Target=Repeat_24240 152 9380;Class=ClassI/LTR/Copia;PercDiv=5.0;PercDel=1.6;PercIns=0.8;
>Lachesis_group3:5285712-5286220 ID=repeat_TE0013239;Target=Repeat_15060 6038 6534;Class=ClassI/LTR/Copia;PercDiv=19.1;PercDel=4.9;PercIns=7.4;
>Lachesis_group3:5316304-5316932 ID=repeat_TE0013333;Target=Repeat_42728 19 636;Class=ClassI/LTR/?;PercDiv=7.9;PercDel=3.7;PercIns=5.5;
>Lachesis_group3:5316908-5318160 ID=repeat_TE0013336;Target=Repeat_42728 1458 2684;Class=ClassI/LTR/?;PercDiv=10.1;PercDel=3.8;PercIns=3.5;
>Lachesis_group3:5333339-5334312 ID=repeat_TE0013389;Target=Repeat_7725 4631 5588;Class=ClassI/LTR/Gypsy;PercDiv=3.7;PercDel=1.5;PercIns=0.3;
>Lachesis_group3:5334763-5339864 ID=repeat_TE0013392;Target=Repeat_6895 1 5053;Class=ClassI/LTR/Copia;PercDiv=0.8;PercDel=0.6;PercIns=1.1;
>Lachesis_group3:5339865-5340938 ID=repeat_TE0013394;Target=Repeat_5836 15085 16133;Class=ClassI/LTR/Gypsy;PercDiv=3.7;PercDel=0.8;PercIns=0.4;
>Lachesis_group3:5345110-5350574 ID=repeat_TE0013397;Target=Repeat_5836 1 5468;Class=ClassI/LTR/Gypsy;PercDiv=2.6;PercDel=0.1;PercIns=0.1;
>Lachesis_group3:5350575-5351656 ID=repeat_TE0013399;Target=Repeat_12368 5066 6228;Class=ClassI/LTR/Copia;PercDiv=1.5;PercDel=0.6;PercIns=0.5;
>Lachesis_group3:5351750-5358419 ID=repeat_TE0013401;Target=Repeat_21669 1 6670;Class=ClassI/LTR/Gypsy;PercDiv=0.0;PercDel=0.0;PercIns=0.0;
>Lachesis_group3:5358420-5358919 ID=repeat_TE0013402;Target=Repeat_12888 1 468;Class=ClassI/LTR/Gypsy;PercDiv=8.9;PercDel=0.2;PercIns=0.3;
>Lachesis_group3:5387526-5394285 ID=repeat_TE0013482;Target=Repeat_21670 1 6760;Class=ClassI/LTR/Copia;PercDiv=0.0;PercDel=0.0;PercIns=0.0;
>Lachesis_group3:5395665-5396278 ID=repeat_TE0013495;Target=Repeat_26381 2566 3394;Class=ClassI/LTR/Copia;PercDiv=6.2;PercDel=3.7;PercIns=0.9;
>Lachesis_group3:5415205-5416777 ID=repeat_TE0013577;Target=Repeat_28321 13694 15293;Class=ClassI/LTR/Gypsy;PercDiv=10.4;PercDel=2.6;PercIns=0.9;
>Lachesis_group3:5415743-5418068 ID=repeat_TE0013579;Target=Repeat_4955 13500 15803;Class=ClassI/LTR/Gypsy;PercDiv=22.0;PercDel=7.9;PercIns=8.9;
>Lachesis_group3:5417145-5418071 ID=repeat_TE0013580;Target=Repeat_4458 11517 12458;Class=ClassI/LTR/Gypsy;PercDiv=4.7;PercDel=2.3;PercIns=0.6;
>Lachesis_group3:5435921-5436524 ID=repeat_TE0013647;Target=Repeat_14463 19181 19780;Class=ClassI/LTR/Copia;PercDiv=16.4;PercDel=5.3;PercIns=6.0;
>Lachesis_group3:5448719-5468421 ID=repeat_TE0013679;Target=Repeat_21671 1 19703;Class=ClassI/LTR/Gypsy;PercDiv=0.0;PercDel=0.0;PercIns=0.0;
>Lachesis_group3:5471424-5472110 ID=repeat_TE0013700;Target=Repeat_27438 1835 2502;Class=ClassI/LTR/Gypsy;PercDiv=18.5;PercDel=6.5;PercIns=9.6;
>Lachesis_group3:5487216-5490369 ID=repeat_TE0013749;Target=Repeat_12352 8002 11161;Class=ClassI/LTR/Copia;PercDiv=4.5;PercDel=0.2;PercIns=0.1;
>Lachesis_group3:5493558-5494218 ID=repeat_TE0013764;Target=Repeat_17008 10618 11278;Class=ClassI/LTR/Gypsy;PercDiv=0.5;PercDel=0.0;PercIns=0.0;
>Lachesis_group3:5495096-5495911 ID=repeat_TE0013768;Target=Repeat_5523 1185 1980;Class=ClassI/LTR/Gypsy;PercDiv=6.7;PercDel=1.7;PercIns=4.3;
>Lachesis_group3:5525377-5526372 ID=repeat_TE0013906;Target=Repeat_13949 1840 2829;Class=ClassI/LTR/Copia;PercDiv=0.7;PercDel=0.2;PercIns=0.8;
>Lachesis_group3:5533287-5533880 ID=repeat_TE0013924;Target=Repeat_19984 10326 12693;Class=ClassI/LTR/Copia;PercDiv=7.0;PercDel=4.1;PercIns=3.7;
>Lachesis_group3:5536325-5537139 ID=repeat_TE0013936;Target=Copia-71_GM-I 51 950;Class=ClassI/LTR/Copia;PercDiv=20.4;PercDel=10.5;PercIns=1.0;
>Lachesis_group3:5585175-5596370 ID=repeat_TE0014110;Target=Repeat_21672 1 11196;Class=ClassI/LTR/Gypsy;PercDiv=0.0;PercDel=0.0;PercIns=0.0;
>Lachesis_group3:5597285-5597896 ID=repeat_TE0014118;Target=Repeat_21654 45 680;Class=ClassI/LTR/Copia;PercDiv=11.4;PercDel=6.5;PercIns=6.0;
>Lachesis_group3:5598690-5599339 ID=repeat_TE0014122;Target=Repeat_21654 816 1470;Class=ClassI/LTR/Copia;PercDiv=7.7;PercDel=2.8;PercIns=2.0;
>Lachesis_group3:5599353-5599853 ID=repeat_TE0014124;Target=Repeat_21654 1462 1944;Class=ClassI/LTR/Copia;PercDiv=12.7;PercDel=3.4;PercIns=7.2;
>Lachesis_group3:5600004-5600866 ID=repeat_TE0014126;Target=Repeat_21654 2005 2873;Class=ClassI/LTR/Copia;PercDiv=15.3;PercDel=5.2;PercIns=4.5;
>Lachesis_group3:5601216-5602180 ID=repeat_TE0014134;Target=Repeat_21654 4167 5326;Class=ClassI/LTR/Copia;PercDiv=10.6;PercDel=4.4;PercIns=4.8;
>Lachesis_group3:5620905-5623948 ID=repeat_TE0014225;Target=Repeat_6114 676 3709;Class=ClassI/LTR/Gypsy;PercDiv=30.3;PercDel=2.8;PercIns=3.1;
>Lachesis_group3:5623416-5624129 ID=repeat_TE0014226;Target=Repeat_16590 4561 5269;Class=ClassI/LTR/Gypsy;PercDiv=25.6;PercDel=1.4;PercIns=2.1;
>Lachesis_group3:5644785-5645488 ID=repeat_TE0014299;Target=Repeat_16877 9416 10138;Class=ClassI/LTR/Copia;PercDiv=7.9;PercDel=3.5;PercIns=0.8;
>Lachesis_group3:5646202-5646786 ID=repeat_TE0014302;Target=Repeat_12324 13889 14469;Class=ClassI/LTR/Gypsy;PercDiv=4.1;PercDel=0.2;PercIns=0.9;
>Lachesis_group3:5664262-5665472 ID=repeat_TE0014390;Target=Repeat_6388 15038 15709;Class=ClassI/LTR/Copia;PercDiv=13.6;PercDel=4.1;PercIns=2.9;
>Lachesis_group3:5670803-5672089 ID=repeat_TE0014430;Target=Repeat_21669 3602 4876;Class=ClassI/LTR/Gypsy;PercDiv=2.0;PercDel=1.2;PercIns=2.2;
>Lachesis_group3:5724570-5736030 ID=repeat_TE0014525;Target=Repeat_21674 38 12705;Class=ClassI/LTR/Gypsy;PercDiv=0.7;PercDel=0.2;PercIns=0.2;
>Lachesis_group3:5757470-5762587 ID=repeat_TE0014593;Target=Repeat_26148 153 5259;Class=ClassI/LTR/Copia;PercDiv=2.4;PercDel=0.2;PercIns=0.3;
>Lachesis_group3:5770637-5771200 ID=repeat_TE0014628;Target=Repeat_27287 3606 4169;Class=ClassI/LTR/Gypsy;PercDiv=6.0;PercDel=0.2;PercIns=0.2;
>Lachesis_group3:5801515-5817919 ID=repeat_TE0014707;Target=Repeat_21675 1 16371;Class=ClassI/LTR/Gypsy;PercDiv=0.1;PercDel=0.0;PercIns=0.0;
>Lachesis_group3:5820675-5821295 ID=repeat_TE0014733;Target=Repeat_28594 13426 14048;Class=ClassI/LTR/Gypsy;PercDiv=24.1;PercDel=9.5;PercIns=9.2;
>Lachesis_group3:5820782-5821324 ID=repeat_TE0014734;Target=Repeat_20203 1131 1691;Class=ClassI/LTR/Copia;PercDiv=16.6;PercDel=4.8;PercIns=1.4;
>Lachesis_group3:5850715-5851255 ID=repeat_TE0014825;Target=Repeat_24386 290 815;Class=ClassI/LTR/Copia;PercDiv=7.8;PercDel=0.0;PercIns=2.9;
>Lachesis_group3:5860262-5860784 ID=repeat_TE0014843;Target=Repeat_24553 1334 1849;Class=ClassI/LTR/Gypsy;PercDiv=23.4;PercDel=4.4;PercIns=5.8;
>Lachesis_group3:5860728-5862135 ID=repeat_TE0014844;Target=Repeat_7251 199 1606;Class=ClassI/LTR/?;PercDiv=1.2;PercDel=0.0;PercIns=0.0;
>Lachesis_group3:5862136-5863336 ID=repeat_TE0014846;Target=Repeat_18380 1 1186;Class=ClassI/LTR/Gypsy;PercDiv=12.0;PercDel=2.3;PercIns=2.0;
>Lachesis_group3:5864209-5865035 ID=repeat_TE0014857;Target=Repeat_22648 13221 14053;Class=ClassI/LTR/Gypsy;PercDiv=18.6;PercDel=7.7;PercIns=7.0;
>Lachesis_group3:5865867-5866480 ID=repeat_TE0014862;Target=Repeat_21213 14216 15446;Class=ClassI/LTR/Copia;PercDiv=21.0;PercDel=5.0;PercIns=5.4;
>Lachesis_group3:5873310-5891809 ID=repeat_TE0014868;Target=Repeat_21677 1 18467;Class=ClassI/LTR/Gypsy;PercDiv=0.0;PercDel=0.0;PercIns=0.0;
>Lachesis_group3:5891987-5899902 ID=repeat_TE0014872;Target=Repeat_21678 1 7916;Class=ClassI/LTR/Gypsy;PercDiv=0.0;PercDel=0.0;PercIns=0.0;
>Lachesis_group3:5904775-5906047 ID=repeat_TE0014874;Target=Repeat_4013 9522 10774;Class=ClassI/LTR/Copia;PercDiv=16.1;PercDel=2.0;PercIns=3.7;
>Lachesis_group3:5904955-5906384 ID=repeat_TE0014875;Target=Repeat_19313 306 1700;Class=ClassI/LTR/?;PercDiv=21.4;PercDel=5.1;PercIns=7.7;
>Lachesis_group3:5911718-5915114 ID=repeat_TE0014877;Target=Repeat_28185 5986 9384;Class=ClassI/LTR/Gypsy;PercDiv=3.9;PercDel=1.2;PercIns=1.1;
>Lachesis_group3:5916995-5920438 ID=repeat_TE0014880;Target=Repeat_21679 1417 12655;Class=ClassI/LTR/Gypsy;PercDiv=3.4;PercDel=1.0;PercIns=1.0;
>Lachesis_group3:5920439-5922846 ID=repeat_TE0014881;Target=Repeat_2144 17457 19874;Class=ClassI/LTR/Copia;PercDiv=12.7;PercDel=2.9;PercIns=2.4;
>Lachesis_group3:5968331-5968864 ID=repeat_TE0015017;Target=Repeat_82904 1 547;Class=ClassI/LTR/Gypsy;PercDiv=19.4;PercDel=2.8;PercIns=0.4;
>Lachesis_group3:5984910-5986088 ID=repeat_TE0015063;Target=Repeat_20393 13731 14919;Class=ClassI/LTR/Copia;PercDiv=3.7;PercDel=1.0;PercIns=0.2;
>Lachesis_group3:5992650-5998295 ID=repeat_TE0015093;Target=Repeat_7412 1 8697;Class=ClassI/LTR/Copia;PercDiv=6.6;PercDel=1.1;PercIns=0.9;
>Lachesis_group3:6044872-6045382 ID=repeat_TE0015216;Target=Repeat_26971 8874 9384;Class=ClassI/LTR/Gypsy;PercDiv=4.9;PercDel=0.0;PercIns=0.0;
>Lachesis_group3:6067283-6067997 ID=repeat_TE0015271;Target=Repeat_26381 2538 3257;Class=ClassI/LTR/Copia;PercDiv=5.9;PercDel=1.5;PercIns=0.8;
>Lachesis_group3:6079364-6083495 ID=repeat_TE0015309;Target=Repeat_23867 1 4133;Class=ClassI/LTR/Copia;PercDiv=0.5;PercDel=0.0;PercIns=0.0;
>Lachesis_group3:6097515-6098208 ID=repeat_TE0015343;Target=Repeat_17119 12765 13439;Class=ClassI/LTR/Copia;PercDiv=6.1;PercDel=0.3;PercIns=3.1;
>Lachesis_group3:6104060-6104745 ID=repeat_TE0015383;Target=Repeat_17119 12765 13439;Class=ClassI/LTR/Copia;PercDiv=4.9;PercDel=0.3;PercIns=1.9;
>Lachesis_group3:6115921-6116994 ID=repeat_TE0015414;Target=Repeat_5528 2570 3646;Class=ClassI/LTR/Gypsy;PercDiv=10.3;PercDel=2.1;PercIns=1.9;
>Lachesis_group3:6166020-6167264 ID=repeat_TE0015548;Target=Repeat_29721 17 1255;Class=ClassI/LTR/Copia;PercDiv=16.1;PercDel=4.9;PercIns=5.4;
>Lachesis_group3:6167840-6169496 ID=repeat_TE0015554;Target=Repeat_12352 8006 9667;Class=ClassI/LTR/Copia;PercDiv=3.3;PercDel=0.4;PercIns=0.1;
>Lachesis_group3:6196553-6197899 ID=repeat_TE0015649;Target=Repeat_4866 1732 3058;Class=ClassI/LTR/Gypsy;PercDiv=6.6;PercDel=0.5;PercIns=2.0;
>Lachesis_group3:6207315-6208414 ID=repeat_TE0015682;Target=Repeat_11256 6425 7218;Class=ClassI/LTR/Gypsy;PercDiv=12.5;PercDel=5.9;PercIns=2.2;
>Lachesis_group3:6212282-6215570 ID=repeat_TE0015701;Target=Repeat_8336 14342 17588;Class=ClassI/LTR/Gypsy;PercDiv=17.0;PercDel=3.2;PercIns=3.6;
>Lachesis_group3:6252386-6253140 ID=repeat_TE0015760;Target=Repeat_17331 6126 6881;Class=ClassI/LTR/Gypsy;PercDiv=2.9;PercDel=0.1;PercIns=0.0;
>Lachesis_group3:6256303-6257975 ID=repeat_TE0015770;Target=Repeat_7463 4534 5811;Class=ClassI/LTR/Gypsy;PercDiv=14.9;PercDel=4.2;PercIns=4.5;
>Lachesis_group3:6258028-6259006 ID=repeat_TE0015771;Target=Repeat_4881 1824 3272;Class=ClassI/LTR/Gypsy;PercDiv=21.2;PercDel=8.2;PercIns=4.8;
>Lachesis_group3:6277285-6277819 ID=repeat_TE0015820;Target=Repeat_25769 5336 5869;Class=ClassI/LTR/Copia;PercDiv=20.2;PercDel=5.6;PercIns=5.8;
>Lachesis_group3:6280539-6281110 ID=repeat_TE0015833;Target=Repeat_11800 8152 8725;Class=ClassI/LTR/Gypsy;PercDiv=3.1;PercDel=0.3;PercIns=0.0;
>Lachesis_group3:6282424-6282930 ID=repeat_TE0015847;Target=Repeat_62338 4374 4948;Class=ClassI/LTR/Copia;PercDiv=25.3;PercDel=13.8;PercIns=0.5;
>Lachesis_group3:6285819-6286425 ID=repeat_TE0015857;Target=Repeat_62338 9296 9958;Class=ClassI/LTR/Copia;PercDiv=25.7;PercDel=8.9;PercIns=0.3;
>Lachesis_group3:6287751-6289666 ID=repeat_TE0015861;Target=Repeat_13822 10859 12785;Class=ClassI/LTR/Gypsy;PercDiv=2.4;PercDel=1.1;PercIns=0.5;
>Lachesis_group3:6289667-6309156 ID=repeat_TE0015863;Target=Repeat_21685 1 19490;Class=ClassI/LTR/Gypsy;PercDiv=0.0;PercDel=0.0;PercIns=0.0;
>Lachesis_group3:6308865-6317472 ID=repeat_TE0015864;Target=Repeat_15338 3195 10957;Class=ClassI/LTR/Gypsy;PercDiv=8.4;PercDel=1.2;PercIns=1.4;
>Lachesis_group3:6317473-6328970 ID=repeat_TE0015865;Target=Repeat_21686 1 13003;Class=ClassI/LTR/Gypsy;PercDiv=0.3;PercDel=0.0;PercIns=0.1;
>Lachesis_group3:6329126-6331624 ID=repeat_TE0015868;Target=Repeat_13822 9790 12289;Class=ClassI/LTR/Gypsy;PercDiv=5.8;PercDel=1.9;PercIns=1.8;
>Lachesis_group3:6353045-6353667 ID=repeat_TE0015915;Target=Repeat_5213 5971 6604;Class=ClassI/LTR/Copia;PercDiv=14.8;PercDel=4.3;PercIns=2.5;
>Lachesis_group3:6356135-6356678 ID=repeat_TE0015921;Target=Repeat_26614 5454 6008;Class=ClassI/LTR/Copia;PercDiv=13.9;PercDel=4.2;PercIns=2.2;
>Lachesis_group3:6357071-6362171 ID=repeat_TE0015923;Target=Repeat_24622 82 5173;Class=ClassI/LTR/Gypsy;PercDiv=11.7;PercDel=2.7;PercIns=2.9;
>Lachesis_group3:6373128-6377735 ID=repeat_TE0015961;Target=Repeat_13016 1 4611;Class=ClassI/LTR/Copia;PercDiv=2.4;PercDel=0.2;PercIns=0.1;
>Lachesis_group3:6400219-6401670 ID=repeat_TE0015991;Target=Repeat_17623 15351 16728;Class=ClassI/LTR/Gypsy;PercDiv=11.4;PercDel=3.0;PercIns=3.9;
>Lachesis_group3:6402222-6402845 ID=repeat_TE0015999;Target=Repeat_12702 1200 1826;Class=ClassI/LTR/Copia;PercDiv=8.6;PercDel=2.1;PercIns=1.6;
>Lachesis_group3:6428542-6441327 ID=repeat_TE0016117;Target=Repeat_21691 1 13818;Class=ClassI/LTR/Gypsy;PercDiv=0.1;PercDel=0.0;PercIns=0.0;
>Lachesis_group3:6447586-6449258 ID=repeat_TE0016158;Target=Repeat_9575 7881 9538;Class=ClassI/LTR/Copia;PercDiv=3.0;PercDel=0.2;PercIns=1.1;
>Lachesis_group3:6447931-6451337 ID=repeat_TE0016159;Target=Repeat_19038 14340 17728;Class=ClassI/LTR/Gypsy;PercDiv=28.6;PercDel=3.2;PercIns=3.8;
>Lachesis_group3:6449524-6451339 ID=repeat_TE0016160;Target=Repeat_9575 893 2713;Class=ClassI/LTR/Copia;PercDiv=3.0;PercDel=0.3;PercIns=0.0;
>Lachesis_group3:6451326-6452515 ID=repeat_TE0016161;Target=Repeat_9575 1 1195;Class=ClassI/LTR/Copia;PercDiv=3.4;PercDel=0.7;PercIns=0.2;
>Lachesis_group3:6474925-6475831 ID=repeat_TE0016234;Target=Repeat_9110 649 1556;Class=ClassI/LTR/Gypsy;PercDiv=6.7;PercDel=0.6;PercIns=0.4;
>Lachesis_group3:6489952-6495207 ID=repeat_TE0016274;Target=Repeat_26148 1 5260;Class=ClassI/LTR/Copia;PercDiv=6.5;PercDel=0.6;PercIns=0.5;
>Lachesis_group3:6532152-6532673 ID=repeat_TE0016345;Target=Repeat_23238 329 853;Class=ClassI/LTR/Gypsy;PercDiv=15.8;PercDel=5.0;PercIns=4.4;
>Lachesis_group3:6539358-6562615 ID=repeat_TE0016372;Target=Repeat_21694 1 23258;Class=ClassI/LTR/Gypsy;PercDiv=0.0;PercDel=0.0;PercIns=0.0;
>Lachesis_group3:6583406-6586188 ID=repeat_TE0016454;Target=Repeat_24324 16456 19236;Class=ClassI/LTR/Copia;PercDiv=5.9;PercDel=0.7;PercIns=0.7;
>Lachesis_group3:6593071-6593620 ID=repeat_TE0016485;Target=Repeat_27287 3614 4163;Class=ClassI/LTR/Gypsy;PercDiv=2.9;PercDel=0.2;PercIns=0.2;
>Lachesis_group3:6611418-6616695 ID=repeat_TE0016564;Target=Repeat_21696 1 5278;Class=ClassI/LTR/Gypsy;PercDiv=0.0;PercDel=0.0;PercIns=0.0;
>Lachesis_group3:6635403-6636303 ID=repeat_TE0016638;Target=Repeat_22966 16160 17070;Class=ClassI/LTR/Copia;PercDiv=24.1;PercDel=3.2;PercIns=2.1;
>Lachesis_group3:6665355-6667039 ID=repeat_TE0016725;Target=Repeat_15301 1 2572;Class=ClassI/LTR/Gypsy;PercDiv=16.2;PercDel=5.4;PercIns=6.9;
>Lachesis_group3:6675743-6678734 ID=repeat_TE0016755;Target=Repeat_17755 1 2817;Class=ClassI/LTR/Gypsy;PercDiv=8.6;PercDel=2.8;PercIns=3.6;
>Lachesis_group3:6696357-6696868 ID=repeat_TE0016824;Target=Repeat_76928 14272 14808;Class=ClassI/LTR/Copia;PercDiv=22.9;PercDel=5.1;PercIns=0.2;
>Lachesis_group3:6702293-6703194 ID=repeat_TE0016855;Target=Repeat_76928 6378 7018;Class=ClassI/LTR/Copia;PercDiv=18.1;PercDel=4.1;PercIns=0.1;
>Lachesis_group3:6703620-6704194 ID=repeat_TE0016863;Target=Repeat_76928 5024 5637;Class=ClassI/LTR/Copia;PercDiv=20.7;PercDel=6.8;PercIns=0.0;
>Lachesis_group3:6708169-6708836 ID=repeat_TE0016890;Target=Repeat_16217 2033 2701;Class=ClassI/LTR/Copia;PercDiv=12.5;PercDel=0.9;PercIns=0.8;
>Lachesis_group3:6708793-6720215 ID=repeat_TE0016892;Target=Repeat_21697 1 11423;Class=ClassI/LTR/Gypsy;PercDiv=0.0;PercDel=0.0;PercIns=0.0;
>Lachesis_group3:6722476-6723184 ID=repeat_TE0016901;Target=Repeat_4695 531 1217;Class=ClassI/LTR/Copia;PercDiv=23.5;PercDel=1.4;PercIns=4.7;
>Lachesis_group3:6744134-6746764 ID=repeat_TE0016980;Target=Repeat_21699 1 2610;Class=ClassI/LTR/Copia;PercDiv=0.1;PercDel=0.0;PercIns=0.0;
>Lachesis_group3:6754320-6755003 ID=repeat_TE0017021;Target=Repeat_7213 12276 13012;Class=ClassI/LTR/Gypsy;PercDiv=14.1;PercDel=0.4;PercIns=0.4;
>Lachesis_group3:6755631-6756793 ID=repeat_TE0017023;Target=Repeat_26410 7941 9100;Class=ClassI/LTR/Copia;PercDiv=2.7;PercDel=0.0;PercIns=0.3;
>Lachesis_group3:6758486-6759708 ID=repeat_TE0017032;Target=Repeat_9567 2815 4027;Class=ClassI/LTR/Copia;PercDiv=11.4;PercDel=6.0;PercIns=6.8;
>Lachesis_group3:6759705-6764183 ID=repeat_TE0017035;Target=Repeat_26410 9090 13569;Class=ClassI/LTR/Copia;PercDiv=2.1;PercDel=0.1;PercIns=0.1;
>Lachesis_group3:6767544-6769152 ID=repeat_TE0017044;Target=Repeat_12323 4106 5718;Class=ClassI/LTR/Copia;PercDiv=7.7;PercDel=0.8;PercIns=0.6;
>Lachesis_group3:6768671-6769225 ID=repeat_TE0017045;Target=Repeat_4592 3994 4552;Class=ClassI/LTR/Gypsy;PercDiv=7.5;PercDel=2.3;PercIns=1.6;
>Lachesis_group3:6769147-6772448 ID=repeat_TE0017047;Target=Repeat_22966 14883 18199;Class=ClassI/LTR/Copia;PercDiv=8.5;PercDel=1.5;PercIns=1.0;
>Lachesis_group3:6777500-6778284 ID=repeat_TE0017077;Target=Repeat_21475 19383 20181;Class=ClassI/LTR/Gypsy;PercDiv=7.0;PercDel=2.0;PercIns=0.2;
>Lachesis_group3:6789217-6789753 ID=repeat_TE0017110;Target=Repeat_16331 7825 8534;Class=ClassI/LTR/Gypsy;PercDiv=8.4;PercDel=2.0;PercIns=2.1;
>Lachesis_group3:6789964-6790474 ID=repeat_TE0017114;Target=Repeat_9499 9117 9629;Class=ClassI/LTR/Copia;PercDiv=7.7;PercDel=0.8;PercIns=0.4;
>Lachesis_group3:6790534-6791145 ID=repeat_TE0017115;Target=Repeat_18185 5582 6195;Class=ClassI/LTR/Gypsy;PercDiv=3.8;PercDel=0.3;PercIns=0.0;
>Lachesis_group3:6800145-6800914 ID=repeat_TE0017148;Target=Repeat_22085 9015 9784;Class=ClassI/LTR/Gypsy;PercDiv=0.5;PercDel=0.0;PercIns=0.0;
>Lachesis_group3:6800236-6801909 ID=repeat_TE0017149;Target=Repeat_8239 9570 11233;Class=ClassI/LTR/Copia;PercDiv=15.7;PercDel=5.0;PercIns=5.7;
>Lachesis_group3:6802116-6802860 ID=repeat_TE0017157;Target=Repeat_9148 2221 3015;Class=ClassI/LTR/Gypsy;PercDiv=3.5;PercDel=1.1;PercIns=2.5;
>Lachesis_group3:6802593-6804866 ID=repeat_TE0017158;Target=Repeat_12516 543 2817;Class=ClassI/LTR/Gypsy;PercDiv=2.8;PercDel=1.0;PercIns=1.0;
>Lachesis_group3:6802909-6808939 ID=repeat_TE0017159;Target=Repeat_15275 3152 9195;Class=ClassI/LTR/Gypsy;PercDiv=6.4;PercDel=2.0;PercIns=1.8;
>Lachesis_group3:6804944-6810495 ID=repeat_TE0017160;Target=Repeat_9148 3215 11879;Class=ClassI/LTR/Gypsy;PercDiv=9.1;PercDel=2.9;PercIns=2.8;
>Lachesis_group3:6810207-6811483 ID=repeat_TE0017161;Target=Repeat_17178 8085 9375;Class=ClassI/LTR/Gypsy;PercDiv=3.6;PercDel=2.3;PercIns=1.2;
>Lachesis_group3:6811478-6815970 ID=repeat_TE0017163;Target=Repeat_23677 291 6223;Class=ClassI/LTR/Gypsy;PercDiv=6.3;PercDel=1.3;PercIns=1.3;
>Lachesis_group3:6815308-6816978 ID=repeat_TE0017165;Target=Repeat_8239 9570 11233;Class=ClassI/LTR/Copia;PercDiv=15.7;PercDel=5.2;PercIns=5.6;
>Lachesis_group3:6826503-6827136 ID=repeat_TE0017189;Target=Repeat_24536 1204 1837;Class=ClassI/LTR/Copia;PercDiv=4.1;PercDel=0.0;PercIns=0.0;
>Lachesis_group3:6827133-6831223 ID=repeat_TE0017191;Target=Repeat_13771 3400 7500;Class=ClassI/LTR/Gypsy;PercDiv=6.7;PercDel=1.1;PercIns=0.9;
>Lachesis_group3:6831223-6833381 ID=repeat_TE0017193;Target=Repeat_23180 9632 11802;Class=ClassI/LTR/Gypsy;PercDiv=9.9;PercDel=3.1;PercIns=2.5;
>Lachesis_group3:6879230-6891032 ID=repeat_TE0017327;Target=Repeat_13574 9324 21131;Class=ClassI/LTR/Copia;PercDiv=2.8;PercDel=0.5;PercIns=0.4;
>Lachesis_group3:6892412-6893426 ID=repeat_TE0017338;Target=Repeat_5340 11793 12808;Class=ClassI/LTR/Copia;PercDiv=3.0;PercDel=0.2;PercIns=0.1;
>Lachesis_group3:6922375-6923180 ID=repeat_TE0017463;Target=Repeat_6057 14934 15706;Class=ClassI/LTR/Copia;PercDiv=10.2;PercDel=1.7;PercIns=2.8;
>Lachesis_group3:6931774-6932283 ID=repeat_TE0017489;Target=Repeat_23042 6287 6804;Class=ClassI/LTR/Copia;PercDiv=25.2;PercDel=7.7;PercIns=6.0;
>Lachesis_group3:6933504-6935565 ID=repeat_TE0017492;Target=Repeat_14843 2244 4306;Class=ClassI/LTR/Gypsy;PercDiv=27.9;PercDel=0.7;PercIns=0.7;
>Lachesis_group3:6937641-6938286 ID=repeat_TE0017503;Target=Repeat_9926 1515 2170;Class=ClassI/LTR/Gypsy;PercDiv=6.5;PercDel=1.9;PercIns=0.3;
>Lachesis_group3:6942641-6948842 ID=repeat_TE0017512;Target=Repeat_18074 162 6737;Class=ClassI/LTR/Copia;PercDiv=7.1;PercDel=1.1;PercIns=0.9;
>Lachesis_group3:6946845-6953329 ID=repeat_TE0017513;Target=Repeat_28694 3 6500;Class=ClassI/LTR/Copia;PercDiv=2.3;PercDel=0.5;PercIns=0.3;
>Lachesis_group3:6953467-6953984 ID=repeat_TE0017516;Target=Repeat_19342 556 1053;Class=ClassI/LTR/Copia;PercDiv=7.5;PercDel=0.2;PercIns=4.2;
>Lachesis_group3:6978210-6981972 ID=repeat_TE0017610;Target=Repeat_21708 1 3763;Class=ClassI/LTR/Copia;PercDiv=0.0;PercDel=0.0;PercIns=0.0;
>Lachesis_group3:6996516-6997875 ID=repeat_TE0017654;Target=Repeat_29582 3502 4858;Class=ClassI/LTR/Gypsy;PercDiv=5.3;PercDel=0.1;PercIns=0.4;
>Lachesis_group3:6997892-6999218 ID=repeat_TE0017658;Target=Repeat_25471 6399 7726;Class=ClassI/LTR/Gypsy;PercDiv=0.8;PercDel=1.5;PercIns=1.4;
>Lachesis_group3:6999291-7002428 ID=repeat_TE0017662;Target=Repeat_15713 6523 10713;Class=ClassI/LTR/Copia;PercDiv=7.0;PercDel=1.2;PercIns=0.7;
>Lachesis_group3:7012106-7025603 ID=repeat_TE0017695;Target=Repeat_21709 1 13446;Class=ClassI/LTR/Gypsy;PercDiv=0.0;PercDel=0.0;PercIns=0.0;
>Lachesis_group3:7061585-7062161 ID=repeat_TE0017822;Target=Repeat_4695 2426 3017;Class=ClassI/LTR/Copia;PercDiv=6.4;PercDel=2.6;PercIns=0.0;
>Lachesis_group3:7065711-7067412 ID=repeat_TE0017831;Target=Copia-42_VV-I 149 1871;Class=ClassI/LTR/Copia;PercDiv=27.7;PercDel=3.3;PercIns=2.1;
>Lachesis_group3:7067413-7068098 ID=repeat_TE0017832;Target=Repeat_7723 14323 14843;Class=ClassI/LTR/Gypsy;PercDiv=4.2;PercDel=1.0;PercIns=1.4;
>Lachesis_group3:7067465-7069813 ID=repeat_TE0017833;Target=Repeat_4747 2715 4897;Class=ClassI/LTR/Gypsy;PercDiv=3.7;PercDel=1.6;PercIns=3.3;
>Lachesis_group3:7069789-7070410 ID=repeat_TE0017835;Target=Copia-42_VV-I 1866 2791;Class=ClassI/LTR/Copia;PercDiv=25.6;PercDel=2.1;PercIns=0.9;
>Lachesis_group3:7070656-7072586 ID=repeat_TE0017838;Target=Copia-42_VV-I 2001 4541;Class=ClassI/LTR/Copia;PercDiv=17.3;PercDel=4.1;PercIns=1.3;
>Lachesis_group3:7080659-7083526 ID=repeat_TE0017868;Target=Repeat_3414 6363 8997;Class=ClassI/LTR/Copia;PercDiv=8.2;PercDel=1.6;PercIns=2.0;
>Lachesis_group3:7093056-7096798 ID=repeat_TE0017920;Target=Repeat_21713 1 3743;Class=ClassI/LTR/Copia;PercDiv=0.0;PercDel=0.0;PercIns=0.0;
>Lachesis_group3:7103172-7121745 ID=repeat_TE0017952;Target=Repeat_21714 1 18574;Class=ClassI/LTR/Gypsy;PercDiv=0.0;PercDel=0.0;PercIns=0.0;
>Lachesis_group3:7126898-7127914 ID=repeat_TE0017977;Target=Repeat_22795 3591 4625;Class=ClassI/LTR/Copia;PercDiv=30.1;PercDel=3.7;PercIns=1.9;
>Lachesis_group3:7127942-7128525 ID=repeat_TE0017979;Target=Repeat_65591 4198 4669;Class=ClassI/LTR/Copia;PercDiv=29.6;PercDel=3.2;PercIns=4.4;
>Lachesis_group3:7132216-7150708 ID=repeat_TE0017997;Target=Repeat_21715 1 18493;Class=ClassI/LTR/Gypsy;PercDiv=0.0;PercDel=0.0;PercIns=0.0;
>Lachesis_group3:7152345-7152900 ID=repeat_TE0018004;Target=Repeat_66876 411 996;Class=ClassI/LTR/Copia;PercDiv=32.5;PercDel=5.9;PercIns=0.5;
>Lachesis_group3:7156609-7161310 ID=repeat_TE0018016;Target=Repeat_21716 1 4702;Class=ClassI/LTR/Copia;PercDiv=0.0;PercDel=0.0;PercIns=0.0;
>Lachesis_group3:7162828-7163390 ID=repeat_TE0018021;Target=Repeat_31878 752 1203;Class=ClassI/LTR/Copia;PercDiv=15.0;PercDel=3.2;PercIns=1.9;
>Lachesis_group3:7183007-7183628 ID=repeat_TE0018072;Target=Repeat_28395 2287 2917;Class=ClassI/LTR/Gypsy;PercDiv=34.8;PercDel=4.3;PercIns=2.9;
>Lachesis_group3:7188434-7199574 ID=repeat_TE0018087;Target=Repeat_21717 1 11141;Class=ClassI/LTR/Gypsy;PercDiv=0.0;PercDel=0.0;PercIns=0.0;
>Lachesis_group3:7213056-7214278 ID=repeat_TE0018148;Target=Repeat_26614 1457 2678;Class=ClassI/LTR/Copia;PercDiv=8.0;PercDel=0.4;PercIns=0.5;
>Lachesis_group3:7216918-7217534 ID=repeat_TE0018158;Target=Repeat_17705 735 1362;Class=ClassI/LTR/Copia;PercDiv=5.7;PercDel=2.8;PercIns=1.0;
>Lachesis_group3:7219103-7220702 ID=repeat_TE0018171;Target=Repeat_5996 1807 3404;Class=ClassI/LTR/Gypsy;PercDiv=11.3;PercDel=10.8;PercIns=10.9;
>Lachesis_group3:7221221-7221934 ID=repeat_TE0018179;Target=Repeat_9072 17466 18177;Class=ClassI/LTR/Copia;PercDiv=19.3;PercDel=9.0;PercIns=9.3;
>Lachesis_group3:7223034-7227227 ID=repeat_TE0018190;Target=Repeat_15835 1 4213;Class=ClassI/LTR/Copia;PercDiv=1.6;PercDel=0.6;PercIns=0.1;
>Lachesis_group3:7223553-7229111 ID=repeat_TE0018191;Target=Repeat_20587 11226 16796;Class=ClassI/LTR/Copia;PercDiv=1.1;PercDel=0.5;PercIns=0.1;
>Lachesis_group3:7235459-7236560 ID=repeat_TE0018212;Target=Repeat_11031 20697 21484;Class=ClassI/LTR/Gypsy;PercDiv=12.2;PercDel=4.8;PercIns=4.2;
>Lachesis_group3:7236561-7255691 ID=repeat_TE0018213;Target=Repeat_21719 1 19131;Class=ClassI/LTR/Gypsy;PercDiv=0.0;PercDel=0.0;PercIns=0.0;
>Lachesis_group3:7255386-7255890 ID=repeat_TE0018214;Target=Repeat_24776 7097 7630;Class=ClassI/LTR/Gypsy;PercDiv=13.8;PercDel=8.3;PercIns=2.4;
>Lachesis_group3:7259707-7260230 ID=repeat_TE0018235;Target=Repeat_11079 4052 4572;Class=ClassI/LTR/Copia;PercDiv=15.0;PercDel=0.2;PercIns=0.8;
>Lachesis_group3:7266251-7267439 ID=repeat_TE0018257;Target=Repeat_24936 10 1971;Class=ClassI/LTR/Copia;PercDiv=10.2;PercDel=3.4;PercIns=2.9;
>Lachesis_group3:7267440-7268184 ID=repeat_TE0018258;Target=Repeat_29581 11405 12136;Class=ClassI/LTR/Gypsy;PercDiv=11.7;PercDel=3.9;PercIns=5.7;
>Lachesis_group3:7281428-7282257 ID=repeat_TE0018286;Target=Repeat_18858 2825 3644;Class=ClassI/LTR/Gypsy;PercDiv=4.5;PercDel=0.5;PercIns=1.7;
>Lachesis_group3:7317910-7318622 ID=repeat_TE0018384;Target=Repeat_29079 7498 8210;Class=ClassI/LTR/Gypsy;PercDiv=8.9;PercDel=0.7;PercIns=0.7;
>Lachesis_group3:7327820-7328713 ID=repeat_TE0018433;Target=Repeat_10380 16665 17557;Class=ClassI/LTR/Gypsy;PercDiv=9.7;PercDel=0.2;PercIns=0.3;
>Lachesis_group3:7346658-7348037 ID=repeat_TE0018511;Target=Repeat_25577 2871 4252;Class=ClassI/LTR/Copia;PercDiv=4.0;PercDel=0.1;PercIns=0.0;
>Lachesis_group3:7348038-7348770 ID=repeat_TE0018513;Target=Repeat_17005 6711 7803;Class=ClassI/LTR/Gypsy;PercDiv=6.3;PercDel=1.7;PercIns=2.0;
>Lachesis_group3:7348476-7349493 ID=repeat_TE0018514;Target=Repeat_86472 199 1254;Class=ClassI/LTR/?;PercDiv=18.9;PercDel=7.9;PercIns=4.0;
>Lachesis_group3:7348771-7349508 ID=repeat_TE0018515;Target=Repeat_5646 721 1468;Class=ClassI/LTR/Gypsy;PercDiv=16.8;PercDel=2.9;PercIns=1.5;
>Lachesis_group3:7351044-7352747 ID=repeat_TE0018519;Target=Repeat_17005 18 2987;Class=ClassI/LTR/Gypsy;PercDiv=3.2;PercDel=1.6;PercIns=0.5;
>Lachesis_group3:7356411-7356995 ID=repeat_TE0018532;Target=Repeat_17819 5079 5639;Class=ClassI/LTR/Copia;PercDiv=26.2;PercDel=1.0;PercIns=5.3;
>Lachesis_group3:7367447-7371843 ID=repeat_TE0018550;Target=Repeat_25577 2866 7172;Class=ClassI/LTR/Copia;PercDiv=5.2;PercDel=0.1;PercIns=0.1;
>Lachesis_group3:7383547-7384157 ID=repeat_TE0018569;Target=Repeat_9435 1280 2089;Class=ClassI/LTR/Copia;PercDiv=18.7;PercDel=1.9;PercIns=2.2;
>Lachesis_group3:7386109-7386621 ID=repeat_TE0018580;Target=Repeat_21213 16534 17037;Class=ClassI/LTR/Copia;PercDiv=19.2;PercDel=6.8;PercIns=8.7;
>Lachesis_group3:7396769-7401583 ID=repeat_TE0018606;Target=Repeat_2533 9019 13829;Class=ClassI/LTR/Copia;PercDiv=3.3;PercDel=0.0;PercIns=0.1;
>Lachesis_group3:7401584-7403385 ID=repeat_TE0018607;Target=Repeat_11546 1 6560;Class=ClassI/LTR/Gypsy;PercDiv=12.2;PercDel=2.0;PercIns=1.8;
>Lachesis_group3:7425929-7426540 ID=repeat_TE0018684;Target=Repeat_8282 11223 11835;Class=ClassI/LTR/Gypsy;PercDiv=4.4;PercDel=0.8;PercIns=0.7;
>Lachesis_group3:7484498-7488752 ID=repeat_TE0018841;Target=Repeat_15217 7996 12264;Class=ClassI/LTR/Copia;PercDiv=1.8;PercDel=0.3;PercIns=0.0;
>Lachesis_group3:7486753-7494890 ID=repeat_TE0018842;Target=Repeat_23545 5196 18624;Class=ClassI/LTR/Copia;PercDiv=2.9;PercDel=0.5;PercIns=0.5;
>Lachesis_group3:7540027-7543094 ID=repeat_TE0018968;Target=Repeat_28038 4739 7802;Class=ClassI/LTR/Copia;PercDiv=1.0;PercDel=0.0;PercIns=0.1;
>Lachesis_group3:7575976-7578559 ID=repeat_TE0019059;Target=Repeat_21093 13739 16198;Class=ClassI/LTR/Gypsy;PercDiv=11.9;PercDel=3.0;PercIns=2.8;
>Lachesis_group3:7579013-7579930 ID=repeat_TE0019064;Target=Repeat_26736 17563 18475;Class=ClassI/LTR/Copia;PercDiv=10.6;PercDel=0.4;PercIns=1.0;
>Lachesis_group3:7642691-7643497 ID=repeat_TE0019302;Target=Repeat_27470 4536 5362;Class=ClassI/LTR/Gypsy;PercDiv=15.1;PercDel=3.5;PercIns=1.0;
>Lachesis_group3:7643468-7645434 ID=repeat_TE0019305;Target=Repeat_14898 8525 10510;Class=ClassI/LTR/Copia;PercDiv=17.1;PercDel=5.3;PercIns=4.3;
>Lachesis_group3:7644251-7646336 ID=repeat_TE0019306;Target=Repeat_7240 10398 12473;Class=ClassI/LTR/Gypsy;PercDiv=18.5;PercDel=7.1;PercIns=7.7;
>Lachesis_group3:7648394-7649133 ID=repeat_TE0019324;Target=Repeat_11378 9706 10444;Class=ClassI/LTR/Gypsy;PercDiv=13.9;PercDel=2.7;PercIns=2.8;
>Lachesis_group3:7649742-7653337 ID=repeat_TE0019330;Target=Repeat_15730 5792 11452;Class=ClassI/LTR/Gypsy;PercDiv=10.5;PercDel=2.0;PercIns=2.1;
>Lachesis_group3:7652362-7656510 ID=repeat_TE0019331;Target=Repeat_12209 3813 10186;Class=ClassI/LTR/Gypsy;PercDiv=9.1;PercDel=2.3;PercIns=2.0;
>Lachesis_group3:7656511-7658773 ID=repeat_TE0019332;Target=Repeat_17485 611 3993;Class=ClassI/LTR/Gypsy;PercDiv=11.9;PercDel=2.9;PercIns=3.2;
>Lachesis_group3:7659452-7660466 ID=repeat_TE0019335;Target=Repeat_24313 346 1340;Class=ClassI/LTR/Gypsy;PercDiv=5.3;PercDel=0.8;PercIns=2.8;
>Lachesis_group3:7666212-7683378 ID=repeat_TE0019347;Target=Repeat_21724 1 17153;Class=ClassI/LTR/Copia;PercDiv=0.0;PercDel=0.0;PercIns=0.0;
>Lachesis_group3:7697380-7699823 ID=repeat_TE0019400;Target=Repeat_4620 9277 11692;Class=ClassI/LTR/Gypsy;PercDiv=14.0;PercDel=4.3;PercIns=4.3;
>Lachesis_group3:7710837-7711976 ID=repeat_TE0019468;Target=Repeat_14240 12937 14071;Class=ClassI/LTR/Copia;PercDiv=9.6;PercDel=1.5;PercIns=1.9;
>Lachesis_group3:7711520-7712151 ID=repeat_TE0019469;Target=Repeat_28382 6943 7592;Class=ClassI/LTR/Gypsy;PercDiv=18.1;PercDel=5.1;PercIns=2.1;
>Lachesis_group3:7711972-7714174 ID=repeat_TE0019470;Target=Repeat_7249 14211 16414;Class=ClassI/LTR/Gypsy;PercDiv=8.6;PercDel=0.2;PercIns=0.1;
>Lachesis_group3:7715601-7717203 ID=repeat_TE0019478;Target=Repeat_12881 4735 6342;Class=ClassI/LTR/Copia;PercDiv=4.3;PercDel=2.4;PercIns=2.1;
>Lachesis_group3:7717633-7718134 ID=repeat_TE0019489;Target=Repeat_14342 2173 2686;Class=ClassI/LTR/Gypsy;PercDiv=2.9;PercDel=4.6;PercIns=2.1;
>Lachesis_group3:7718653-7722607 ID=repeat_TE0019493;Target=Repeat_21857 7435 11572;Class=ClassI/LTR/Gypsy;PercDiv=10.1;PercDel=3.0;PercIns=3.0;
>Lachesis_group3:7749870-7754048 ID=repeat_TE0019563;Target=Repeat_4134 3808 7973;Class=ClassI/LTR/Gypsy;PercDiv=2.4;PercDel=0.8;PercIns=1.1;
>Lachesis_group3:7755994-7771772 ID=repeat_TE0019576;Target=Repeat_21726 1 15779;Class=ClassI/LTR/Gypsy;PercDiv=0.0;PercDel=0.0;PercIns=0.0;
>Lachesis_group3:7771308-7771838 ID=repeat_TE0019578;Target=Repeat_14849 2 527;Class=ClassI/LTR/Gypsy;PercDiv=20.5;PercDel=2.6;PercIns=3.6;
>Lachesis_group3:7776729-7791929 ID=repeat_TE0019590;Target=Repeat_21727 1 15201;Class=ClassI/LTR/Gypsy;PercDiv=0.0;PercDel=0.0;PercIns=0.0;
>Lachesis_group3:7792414-7792994 ID=repeat_TE0019595;Target=Repeat_3519 12537 13879;Class=ClassI/LTR/Gypsy;PercDiv=3.6;PercDel=1.0;PercIns=0.8;
>Lachesis_group3:7792995-7798341 ID=repeat_TE0019596;Target=Repeat_22353 4864 10226;Class=ClassI/LTR/Gypsy;PercDiv=5.3;PercDel=0.9;PercIns=0.6;
>Lachesis_group3:7798342-7803138 ID=repeat_TE0019597;Target=Repeat_3519 1430 12536;Class=ClassI/LTR/Gypsy;PercDiv=3.6;PercDel=1.0;PercIns=0.8;
>Lachesis_group3:7803140-7805914 ID=repeat_TE0019600;Target=Repeat_4455 109 2863;Class=ClassI/LTR/Gypsy;PercDiv=10.8;PercDel=2.2;PercIns=2.9;
>Lachesis_group3:7806461-7807070 ID=repeat_TE0019609;Target=Repeat_2302 4878 5500;Class=ClassI/LTR/Copia;PercDiv=3.1;PercDel=2.1;PercIns=0.0;
>Lachesis_group3:7829774-7834578 ID=repeat_TE0019676;Target=Repeat_21729 1 4805;Class=ClassI/LTR/Copia;PercDiv=0.0;PercDel=0.0;PercIns=0.0;
>Lachesis_group3:7838790-7839910 ID=repeat_TE0019697;Target=Repeat_3077 1 1114;Class=ClassI/LTR/Gypsy;PercDiv=3.5;PercDel=1.0;PercIns=1.6;
>Lachesis_group3:7843117-7843659 ID=repeat_TE0019710;Target=Repeat_17705 828 1370;Class=ClassI/LTR/Copia;PercDiv=2.6;PercDel=0.2;PercIns=0.2;
>Lachesis_group3:7853520-7854025 ID=repeat_TE0019744;Target=Repeat_2323 4121 4583;Class=ClassI/LTR/Gypsy;PercDiv=12.3;PercDel=7.3;PercIns=4.8;
>Lachesis_group3:7869006-7869774 ID=repeat_TE0019822;Target=Repeat_21268 7467 8228;Class=ClassI/LTR/?;PercDiv=5.5;PercDel=0.0;PercIns=0.9;
>Lachesis_group3:7890860-7891404 ID=repeat_TE0019892;Target=Repeat_10215 3029 3594;Class=ClassI/LTR/Copia;PercDiv=12.5;PercDel=4.2;PercIns=0.3;
>Lachesis_group3:7894573-7895525 ID=repeat_TE0019904;Target=Repeat_10215 3899 4811;Class=ClassI/LTR/Copia;PercDiv=23.4;PercDel=3.8;PercIns=8.3;
>Lachesis_group3:7904833-7911157 ID=repeat_TE0019945;Target=Repeat_21730 1 6325;Class=ClassI/LTR/Gypsy;PercDiv=0.0;PercDel=0.0;PercIns=0.0;
>Lachesis_group3:7931575-7932101 ID=repeat_TE0020033;Target=Repeat_21730 4930 5394;Class=ClassI/LTR/Gypsy;PercDiv=19.1;PercDel=8.0;PercIns=4.0;
>Lachesis_group3:7935414-7935989 ID=repeat_TE0020053;Target=Repeat_2697 8578 9149;Class=ClassI/LTR/Gypsy;PercDiv=10.0;PercDel=0.3;PercIns=1.1;
>Lachesis_group3:7945346-7948384 ID=repeat_TE0020113;Target=Repeat_19297 9921 12946;Class=ClassI/LTR/Gypsy;PercDiv=1.6;PercDel=0.1;PercIns=0.2;
>Lachesis_group3:7973593-7974531 ID=repeat_TE0020238;Target=Repeat_18652 4177 5110;Class=ClassI/LTR/Copia;PercDiv=2.6;PercDel=0.8;PercIns=1.4;
>Lachesis_group3:7986981-7991276 ID=repeat_TE0020316;Target=Repeat_21494 1 4293;Class=ClassI/LTR/Gypsy;PercDiv=4.4;PercDel=1.2;PercIns=1.3;
>Lachesis_group3:7989019-7992289 ID=repeat_TE0020317;Target=Repeat_18145 10575 13720;Class=ClassI/LTR/Gypsy;PercDiv=6.6;PercDel=2.7;PercIns=3.0;
>Lachesis_group3:7992290-8007635 ID=repeat_TE0020318;Target=Repeat_21731 1 15346;Class=ClassI/LTR/Gypsy;PercDiv=0.0;PercDel=0.0;PercIns=0.0;
>Lachesis_group3:8007617-8022425 ID=repeat_TE0020321;Target=Repeat_21494 3043 18942;Class=ClassI/LTR/Gypsy;PercDiv=4.3;PercDel=0.7;PercIns=0.6;
>Lachesis_group3:8030622-8031430 ID=repeat_TE0020375;Target=Repeat_16791 1 831;Class=ClassI/LTR/Copia;PercDiv=13.4;PercDel=2.8;PercIns=0.1;
>Lachesis_group3:8057804-8060770 ID=repeat_TE0020442;Target=Repeat_5840 1 2969;Class=ClassI/LTR/Copia;PercDiv=7.7;PercDel=0.9;PercIns=0.8;
>Lachesis_group3:8058108-8061343 ID=repeat_TE0020443;Target=Repeat_9696 1294 4532;Class=ClassI/LTR/Copia;PercDiv=13.6;PercDel=0.2;PercIns=0.1;
>Lachesis_group3:8064606-8065120 ID=repeat_TE0020461;Target=Repeat_14481 6941 7455;Class=ClassI/LTR/Gypsy;PercDiv=6.5;PercDel=3.9;PercIns=3.9;
>Lachesis_group3:8066448-8085266 ID=repeat_TE0020465;Target=Repeat_21732 1 18819;Class=ClassI/LTR/Gypsy;PercDiv=0.0;PercDel=0.0;PercIns=0.0;
>Lachesis_group3:8104503-8115089 ID=repeat_TE0020532;Target=Repeat_21734 1 10567;Class=ClassI/LTR/Gypsy;PercDiv=0.0;PercDel=0.0;PercIns=0.0;
>Lachesis_group3:8119458-8121206 ID=repeat_TE0020535;Target=Repeat_17239 4211 5964;Class=ClassI/LTR/Copia;PercDiv=27.4;PercDel=7.2;PercIns=6.8;
>Lachesis_group3:8122173-8123330 ID=repeat_TE0020542;Target=Repeat_57330 3746 4886;Class=ClassI/LTR/Copia;PercDiv=9.7;PercDel=2.5;PercIns=4.0;
>Lachesis_group3:8122927-8124883 ID=repeat_TE0020543;Target=Repeat_23260 918 2928;Class=ClassI/LTR/Copia;PercDiv=4.7;PercDel=2.7;PercIns=1.6;
>Lachesis_group3:8123767-8127375 ID=repeat_TE0020544;Target=Repeat_26033 1 3620;Class=ClassI/LTR/Copia;PercDiv=5.7;PercDel=1.1;PercIns=0.8;
>Lachesis_group3:8134505-8135043 ID=repeat_TE0020579;Target=Repeat_6114 4616 5154;Class=ClassI/LTR/Gypsy;PercDiv=3.5;PercDel=0.2;PercIns=0.2;
>Lachesis_group3:8136783-8138296 ID=repeat_TE0020589;Target=Repeat_3995 16194 17712;Class=ClassI/LTR/Gypsy;PercDiv=7.9;PercDel=3.7;PercIns=3.4;
>Lachesis_group3:8139496-8140097 ID=repeat_TE0020593;Target=Repeat_10414 12456 12982;Class=ClassI/LTR/Gypsy;PercDiv=7.6;PercDel=1.6;PercIns=2.6;
>Lachesis_group3:8140712-8141233 ID=repeat_TE0020599;Target=Repeat_23920 14083 14612;Class=ClassI/LTR/Gypsy;PercDiv=7.4;PercDel=3.5;PercIns=1.9;
>Lachesis_group3:8141199-8142869 ID=repeat_TE0020602;Target=Repeat_25577 2858 4520;Class=ClassI/LTR/Copia;PercDiv=3.8;PercDel=0.1;PercIns=0.5;
>Lachesis_group3:8159763-8170988 ID=repeat_TE0020656;Target=Repeat_4650 1 11227;Class=ClassI/LTR/Gypsy;PercDiv=1.3;PercDel=0.3;PercIns=0.3;
>Lachesis_group3:8171308-8174350 ID=repeat_TE0020663;Target=Repeat_25577 2873 5916;Class=ClassI/LTR/Copia;PercDiv=4.0;PercDel=0.0;PercIns=0.0;
>Lachesis_group3:8185426-8186328 ID=repeat_TE0020740;Target=Repeat_10309 1 891;Class=ClassI/LTR/Gypsy;PercDiv=7.0;PercDel=3.0;PercIns=0.9;
>Lachesis_group3:8185456-8186703 ID=repeat_TE0020741;Target=Repeat_10562 1527 2750;Class=ClassI/LTR/Gypsy;PercDiv=15.7;PercDel=5.4;PercIns=7.4;
>Lachesis_group3:8186952-8213246 ID=repeat_TE0020744;Target=Repeat_21737 1 14508;Class=ClassI/LTR/Gypsy;PercDiv=1.0;PercDel=0.2;PercIns=0.2;
>Lachesis_group3:8213531-8217759 ID=repeat_TE0020748;Target=Repeat_21737 14509 16370;Class=ClassI/LTR/Gypsy;PercDiv=1.0;PercDel=0.2;PercIns=0.2;
>Lachesis_group3:8217760-8219009 ID=repeat_TE0020749;Target=Repeat_10562 17908 19133;Class=ClassI/LTR/Gypsy;PercDiv=15.3;PercDel=5.7;PercIns=7.8;
>Lachesis_group3:8222322-8223532 ID=repeat_TE0020754;Target=Repeat_2186 1526 2743;Class=ClassI/LTR/Gypsy;PercDiv=3.1;PercDel=1.3;PercIns=0.7;
>Lachesis_group3:8228705-8231618 ID=repeat_TE0020781;Target=Repeat_28535 15492 18513;Class=ClassI/LTR/Gypsy;PercDiv=5.0;PercDel=1.4;PercIns=1.2;
>Lachesis_group3:8348238-8350883 ID=repeat_TE0021112;Target=Repeat_21739 1 2646;Class=ClassI/LTR/Copia;PercDiv=0.0;PercDel=0.0;PercIns=0.0;
>Lachesis_group3:8357506-8375131 ID=repeat_TE0021153;Target=Repeat_21740 22 17857;Class=ClassI/LTR/Gypsy;PercDiv=0.0;PercDel=0.0;PercIns=0.1;
>Lachesis_group3:8375938-8377671 ID=repeat_TE0021160;Target=Repeat_4326 9779 11511;Class=ClassI/LTR/Copia;PercDiv=28.2;PercDel=3.0;PercIns=3.1;
>Lachesis_group3:8394105-8394680 ID=repeat_TE0021261;Target=Repeat_11131 5564 6126;Class=ClassI/LTR/Copia;PercDiv=15.5;PercDel=2.4;PercIns=4.8;
>Lachesis_group3:8407403-8407940 ID=repeat_TE0021298;Target=Repeat_15873 1446 1976;Class=ClassI/LTR/Copia;PercDiv=14.1;PercDel=2.2;PercIns=3.6;
>Lachesis_group3:8407438-8408006 ID=repeat_TE0021299;Target=Repeat_72684 1266 1829;Class=ClassI/LTR/Gypsy;PercDiv=28.5;PercDel=5.5;PercIns=6.4;
>Lachesis_group3:8418435-8419322 ID=repeat_TE0021335;Target=Repeat_28054 15530 16397;Class=ClassI/LTR/Gypsy;PercDiv=11.3;PercDel=2.2;PercIns=4.6;
>Lachesis_group3:8426602-8444534 ID=repeat_TE0021339;Target=Repeat_21741 1 17933;Class=ClassI/LTR/Gypsy;PercDiv=0.0;PercDel=0.0;PercIns=0.0;
>Lachesis_group3:8444535-8445102 ID=repeat_TE0021341;Target=Repeat_15272 8161 8727;Class=ClassI/LTR/Gypsy;PercDiv=5.3;PercDel=0.0;PercIns=0.2;
>Lachesis_group3:8445103-8446284 ID=repeat_TE0021342;Target=Repeat_9505 13046 14226;Class=ClassI/LTR/Copia;PercDiv=0.7;PercDel=0.0;PercIns=0.1;
>Lachesis_group3:8446285-8448367 ID=repeat_TE0021343;Target=Repeat_17882 8753 10871;Class=ClassI/LTR/Gypsy;PercDiv=12.6;PercDel=3.0;PercIns=1.2;
>Lachesis_group3:8446287-8448749 ID=repeat_TE0021344;Target=Repeat_11293 1 2464;Class=ClassI/LTR/Gypsy;PercDiv=18.2;PercDel=4.5;PercIns=3.1;
>Lachesis_group3:8449516-8450685 ID=repeat_TE0021351;Target=Repeat_2464 3319 4460;Class=ClassI/LTR/Copia;PercDiv=9.5;PercDel=1.8;PercIns=4.3;
>Lachesis_group3:8454512-8455676 ID=repeat_TE0021370;Target=Repeat_28995 2547 3739;Class=ClassI/LTR/Copia;PercDiv=23.1;PercDel=3.1;PercIns=0.7;
>Lachesis_group3:8475162-8475699 ID=repeat_TE0021412;Target=Repeat_17705 828 1366;Class=ClassI/LTR/Copia;PercDiv=4.3;PercDel=0.4;PercIns=0.2;
>Lachesis_group3:8476987-8498947 ID=repeat_TE0021422;Target=Repeat_21742 1 18575;Class=ClassI/LTR/Gypsy;PercDiv=0.9;PercDel=0.1;PercIns=0.1;
>Lachesis_group3:8499119-8501856 ID=repeat_TE0021426;Target=Repeat_21743 133 2854;Class=ClassI/LTR/Gypsy;PercDiv=2.1;PercDel=1.0;PercIns=0.8;
>Lachesis_group3:8501818-8504261 ID=repeat_TE0021428;Target=Repeat_5854 18066 19594;Class=ClassI/LTR/Gypsy;PercDiv=10.6;PercDel=2.3;PercIns=3.6;
>Lachesis_group3:8503265-8514581 ID=repeat_TE0021430;Target=Repeat_28182 8 12654;Class=ClassI/LTR/Gypsy;PercDiv=5.9;PercDel=0.8;PercIns=0.9;
>Lachesis_group3:8512582-8514619 ID=repeat_TE0021431;Target=Repeat_35813 1600 3632;Class=ClassI/LTR/Gypsy;PercDiv=2.1;PercDel=0.0;PercIns=0.2;
>Lachesis_group3:8514614-8520456 ID=repeat_TE0021432;Target=Repeat_5854 516 6823;Class=ClassI/LTR/Gypsy;PercDiv=5.5;PercDel=1.0;PercIns=0.9;
>Lachesis_group3:8519584-8521711 ID=repeat_TE0021434;Target=Repeat_3745 8 2155;Class=ClassI/LTR/Gypsy;PercDiv=4.2;PercDel=2.5;PercIns=1.6;
>Lachesis_group3:8521712-8527612 ID=repeat_TE0021435;Target=Repeat_21743 1 7264;Class=ClassI/LTR/Gypsy;PercDiv=1.6;PercDel=0.6;PercIns=0.5;
>Lachesis_group3:8527613-8531840 ID=repeat_TE0021436;Target=Repeat_8475 75 4275;Class=ClassI/LTR/Gypsy;PercDiv=5.6;PercDel=1.8;PercIns=2.4;
>Lachesis_group3:8531841-8541837 ID=repeat_TE0021437;Target=Repeat_21743 7265 19572;Class=ClassI/LTR/Gypsy;PercDiv=1.6;PercDel=0.6;PercIns=0.5;
>Lachesis_group3:8542134-8543622 ID=repeat_TE0021439;Target=Repeat_27635 120 1474;Class=ClassI/LTR/Copia;PercDiv=11.7;PercDel=3.5;PercIns=2.8;
>Lachesis_group3:8542442-8543692 ID=repeat_TE0021440;Target=Repeat_22661 14366 15716;Class=ClassI/LTR/Copia;PercDiv=4.6;PercDel=0.5;PercIns=0.3;
>Lachesis_group3:8556149-8556909 ID=repeat_TE0021508;Target=Repeat_15422 5814 6570;Class=ClassI/LTR/Gypsy;PercDiv=2.1;PercDel=0.4;PercIns=0.9;
>Lachesis_group3:8582249-8582990 ID=repeat_TE0021595;Target=Repeat_10233 5323 6065;Class=ClassI/LTR/Copia;PercDiv=8.0;PercDel=0.3;PercIns=0.1;
>Lachesis_group3:8594375-8595743 ID=repeat_TE0021628;Target=Repeat_2302 10796 12152;Class=ClassI/LTR/Copia;PercDiv=3.4;PercDel=0.0;PercIns=0.9;
>Lachesis_group3:8613467-8615332 ID=repeat_TE0021685;Target=Repeat_19061 5987 7850;Class=ClassI/LTR/Gypsy;PercDiv=10.9;PercDel=0.4;PercIns=0.5;
>Lachesis_group3:8615394-8616263 ID=repeat_TE0021687;Target=Repeat_29152 19614 20485;Class=ClassI/LTR/Gypsy;PercDiv=1.9;PercDel=0.3;PercIns=0.1;
>Lachesis_group3:8629971-8631829 ID=repeat_TE0021719;Target=Repeat_19061 5994 7850;Class=ClassI/LTR/Gypsy;PercDiv=10.8;PercDel=0.4;PercIns=0.5;
>Lachesis_group3:8631899-8632787 ID=repeat_TE0021721;Target=Repeat_26154 13933 16707;Class=ClassI/LTR/Gypsy;PercDiv=7.1;PercDel=1.1;PercIns=1.2;
>Lachesis_group3:8632788-8636285 ID=repeat_TE0021723;Target=Repeat_3227 1899 4390;Class=ClassI/LTR/Gypsy;PercDiv=14.9;PercDel=3.7;PercIns=3.9;
>Lachesis_group3:8636286-8640560 ID=repeat_TE0021724;Target=Repeat_26154 570 13932;Class=ClassI/LTR/Gypsy;PercDiv=7.1;PercDel=1.1;PercIns=1.2;
>Lachesis_group3:8638561-8640695 ID=repeat_TE0021725;Target=Repeat_3894 7064 9172;Class=ClassI/LTR/Gypsy;PercDiv=2.3;PercDel=0.1;PercIns=0.1;
>Lachesis_group3:8640690-8655144 ID=repeat_TE0021727;Target=Repeat_21744 1 14455;Class=ClassI/LTR/Gypsy;PercDiv=0.0;PercDel=0.0;PercIns=0.0;
>Lachesis_group3:8655134-8665118 ID=repeat_TE0021730;Target=Repeat_2359 583 9356;Class=ClassI/LTR/Gypsy;PercDiv=1.9;PercDel=0.5;PercIns=0.5;
>Lachesis_group3:8665141-8666830 ID=repeat_TE0021732;Target=Repeat_21744 787 2477;Class=ClassI/LTR/Gypsy;PercDiv=0.1;PercDel=0.1;PercIns=0.1;
>Lachesis_group3:8666831-8676415 ID=repeat_TE0021734;Target=Repeat_12657 185 17908;Class=ClassI/LTR/Gypsy;PercDiv=3.4;PercDel=0.6;PercIns=0.5;
>Lachesis_group3:8676416-8677552 ID=repeat_TE0021735;Target=Repeat_17980 1898 3138;Class=ClassI/LTR/Gypsy;PercDiv=11.6;PercDel=4.3;PercIns=2.6;
>Lachesis_group3:8678385-8681235 ID=repeat_TE0021743;Target=Repeat_20534 7990 10825;Class=ClassI/LTR/Copia;PercDiv=11.0;PercDel=1.7;PercIns=2.2;
>Lachesis_group3:8695209-8704337 ID=repeat_TE0021768;Target=Repeat_21745 1 7048;Class=ClassI/LTR/Copia;PercDiv=2.4;PercDel=0.4;PercIns=0.5;
>Lachesis_group3:8703628-8705228 ID=repeat_TE0021769;Target=Repeat_5370 3245 4877;Class=ClassI/LTR/Copia;PercDiv=1.4;PercDel=2.9;PercIns=0.9;
>Lachesis_group3:8707916-8708588 ID=repeat_TE0021775;Target=Repeat_28019 3471 4112;Class=ClassI/LTR/Copia;PercDiv=6.2;PercDel=0.9;PercIns=0.9;
>Lachesis_group3:8708586-8709185 ID=repeat_TE0021778;Target=Repeat_4008 2037 2636;Class=ClassI/LTR/Copia;PercDiv=2.3;PercDel=0.0;PercIns=0.0;
>Lachesis_group3:8730495-8732243 ID=repeat_TE0021853;Target=Repeat_4222 9532 11278;Class=ClassI/LTR/Gypsy;PercDiv=7.0;PercDel=0.3;PercIns=0.4;
>Lachesis_group3:8743738-8756970 ID=repeat_TE0021906;Target=Repeat_21746 1 13233;Class=ClassI/LTR/Gypsy;PercDiv=0.0;PercDel=0.0;PercIns=0.0;
>Lachesis_group3:8778231-8779381 ID=repeat_TE0021980;Target=Repeat_21747 4167 5315;Class=ClassI/LTR/Copia;PercDiv=5.2;PercDel=0.2;PercIns=0.3;
>Lachesis_group3:8779406-8780302 ID=repeat_TE0021982;Target=Repeat_21747 5299 6192;Class=ClassI/LTR/Copia;PercDiv=5.2;PercDel=0.3;PercIns=0.7;
>Lachesis_group3:8790666-8797827 ID=repeat_TE0022012;Target=Repeat_21747 1 7162;Class=ClassI/LTR/Copia;PercDiv=0.0;PercDel=0.0;PercIns=0.0;
>Lachesis_group3:8813573-8814120 ID=repeat_TE0022048;Target=Repeat_3466 5546 6299;Class=ClassI/LTR/Gypsy;PercDiv=26.9;PercDel=9.7;PercIns=8.4;
>Lachesis_group3:8819203-8819833 ID=repeat_TE0022073;Target=Repeat_24684 6986 7617;Class=ClassI/LTR/Gypsy;PercDiv=3.5;PercDel=0.2;PercIns=0.0;
>Lachesis_group3:8819929-8824809 ID=repeat_TE0022079;Target=Repeat_12323 1 6499;Class=ClassI/LTR/Copia;PercDiv=8.6;PercDel=2.0;PercIns=1.7;
>Lachesis_group3:8820543-8825463 ID=repeat_TE0022080;Target=Repeat_15866 118 5070;Class=ClassI/LTR/Copia;PercDiv=3.5;PercDel=1.1;PercIns=0.4;
>Lachesis_group3:8830711-8831387 ID=repeat_TE0022111;Target=Repeat_12479 467 1146;Class=ClassI/LTR/Gypsy;PercDiv=4.0;PercDel=0.9;PercIns=0.4;
>Lachesis_group3:8843941-8844583 ID=repeat_TE0022161;Target=Repeat_27668 1 643;Class=ClassI/LTR/Gypsy;PercDiv=7.8;PercDel=0.3;PercIns=0.3;
>Lachesis_group3:8844690-8845480 ID=repeat_TE0022163;Target=Repeat_22190 351 1130;Class=ClassI/LTR/Copia;PercDiv=4.8;PercDel=0.4;PercIns=1.8;
>Lachesis_group3:8850830-8864457 ID=repeat_TE0022188;Target=Repeat_21749 1 13628;Class=ClassI/LTR/Gypsy;PercDiv=0.0;PercDel=0.0;PercIns=0.0;
>Lachesis_group3:8865612-8869382 ID=repeat_TE0022195;Target=Repeat_21429 15412 19173;Class=ClassI/LTR/Copia;PercDiv=2.4;PercDel=0.0;PercIns=0.2;
>Lachesis_group3:8866797-8870122 ID=repeat_TE0022197;Target=Repeat_15146 7807 11117;Class=ClassI/LTR/Copia;PercDiv=2.2;PercDel=0.1;PercIns=0.5;
>Lachesis_group3:8909527-8910081 ID=repeat_TE0022339;Target=Repeat_67854 11 614;Class=ClassI/LTR/Copia;PercDiv=22.9;PercDel=8.6;PercIns=0.0;
>Lachesis_group3:8911362-8911879 ID=repeat_TE0022350;Target=Repeat_67854 2322 2795;Class=ClassI/LTR/Copia;PercDiv=18.8;PercDel=7.0;PercIns=0.2;
>Lachesis_group3:8943523-8961053 ID=repeat_TE0022438;Target=Repeat_21750 1 17531;Class=ClassI/LTR/Gypsy;PercDiv=0.0;PercDel=0.0;PercIns=0.0;
>Lachesis_group3:8971045-8990057 ID=repeat_TE0022488;Target=Repeat_21751 1 19013;Class=ClassI/LTR/Gypsy;PercDiv=0.0;PercDel=0.0;PercIns=0.0;
>Lachesis_group3:8992338-8993000 ID=repeat_TE0022504;Target=Repeat_8066 1473 2134;Class=ClassI/LTR/Gypsy;PercDiv=11.9;PercDel=0.0;PercIns=0.1;
>Lachesis_group3:8999953-9001036 ID=repeat_TE0022545;Target=Repeat_12352 8002 9095;Class=ClassI/LTR/Copia;PercDiv=3.0;PercDel=1.1;PercIns=0.2;
>Lachesis_group3:9031256-9032776 ID=repeat_TE0022628;Target=Repeat_15734 1251 2781;Class=ClassI/LTR/?;PercDiv=1.1;PercDel=0.7;PercIns=0.0;
>Lachesis_group3:9034069-9034650 ID=repeat_TE0022631;Target=Repeat_6290 8553 9098;Class=ClassI/LTR/Copia;PercDiv=4.8;PercDel=0.4;PercIns=0.4;
>Lachesis_group3:9036931-9040423 ID=repeat_TE0022652;Target=Repeat_25234 6264 9762;Class=ClassI/LTR/Gypsy;PercDiv=0.3;PercDel=0.2;PercIns=0.0;
>Lachesis_group3:9042796-9054491 ID=repeat_TE0022659;Target=Repeat_21752 14 11742;Class=ClassI/LTR/Gypsy;PercDiv=0.0;PercDel=0.0;PercIns=0.0;
>Lachesis_group3:9076212-9079725 ID=repeat_TE0022738;Target=Repeat_26410 7944 11440;Class=ClassI/LTR/Copia;PercDiv=2.6;PercDel=0.3;PercIns=0.1;
>Lachesis_group3:9081690-9083812 ID=repeat_TE0022742;Target=Repeat_22546 1 2131;Class=ClassI/LTR/Copia;PercDiv=1.8;PercDel=0.4;PercIns=0.0;
>Lachesis_group3:9085453-9086717 ID=repeat_TE0022755;Target=Repeat_5060 12092 13376;Class=ClassI/LTR/Gypsy;PercDiv=4.3;PercDel=1.9;PercIns=0.3;
>Lachesis_group3:9089732-9107885 ID=repeat_TE0022779;Target=Repeat_21754 1 18154;Class=ClassI/LTR/Gypsy;PercDiv=0.0;PercDel=0.0;PercIns=0.0;
>Lachesis_group3:9113671-9115932 ID=repeat_TE0022783;Target=Repeat_18910 11767 14034;Class=ClassI/LTR/Gypsy;PercDiv=3.0;PercDel=1.2;PercIns=1.0;
>Lachesis_group3:9130986-9131933 ID=repeat_TE0022807;Target=Repeat_22603 1264 1946;Class=ClassI/LTR/Copia;PercDiv=15.3;PercDel=6.4;PercIns=4.8;
>Lachesis_group3:9132642-9133266 ID=repeat_TE0022818;Target=Repeat_10495 343 965;Class=ClassI/LTR/Copia;PercDiv=9.2;PercDel=1.0;PercIns=1.3;
>Lachesis_group3:9134422-9140777 ID=repeat_TE0022827;Target=Repeat_17325 4943 11278;Class=ClassI/LTR/Gypsy;PercDiv=0.7;PercDel=0.0;PercIns=0.1;
>Lachesis_group3:9141878-9142698 ID=repeat_TE0022845;Target=Repeat_29079 7396 8213;Class=ClassI/LTR/Gypsy;PercDiv=4.5;PercDel=0.0;PercIns=0.4;
>Lachesis_group3:9160699-9175034 ID=repeat_TE0022895;Target=Repeat_21757 5 14516;Class=ClassI/LTR/Gypsy;PercDiv=0.0;PercDel=0.0;PercIns=0.0;
>Lachesis_group3:9177962-9179065 ID=repeat_TE0022902;Target=Repeat_19362 4712 5803;Class=ClassI/LTR/Copia;PercDiv=6.1;PercDel=0.8;PercIns=0.6;
>Lachesis_group3:9179051-9179763 ID=repeat_TE0022903;Target=Repeat_10233 5326 6050;Class=ClassI/LTR/Copia;PercDiv=4.8;PercDel=1.7;PercIns=0.0;
>Lachesis_group3:9185301-9186078 ID=repeat_TE0022924;Target=Repeat_8086 2340 3112;Class=ClassI/LTR/Gypsy;PercDiv=26.5;PercDel=3.9;PercIns=4.5;
>Lachesis_group3:9204521-9226211 ID=repeat_TE0022973;Target=Repeat_6801 1 12097;Class=ClassI/LTR/Gypsy;PercDiv=2.8;PercDel=0.8;PercIns=0.7;
>Lachesis_group3:9227727-9232685 ID=repeat_TE0022975;Target=Repeat_4955 1876 7030;Class=ClassI/LTR/Gypsy;PercDiv=9.5;PercDel=3.3;PercIns=3.6;
>Lachesis_group3:9236495-9247834 ID=repeat_TE0022978;Target=Repeat_21758 1854 12097;Class=ClassI/LTR/Gypsy;PercDiv=3.6;PercDel=1.1;PercIns=1.0;
>Lachesis_group3:9250230-9252458 ID=repeat_TE0022981;Target=Repeat_27655 10647 12876;Class=ClassI/LTR/Gypsy;PercDiv=2.5;PercDel=0.0;PercIns=0.0;
>Lachesis_group3:9250459-9253640 ID=repeat_TE0022982;Target=Repeat_12324 1275 7858;Class=ClassI/LTR/Gypsy;PercDiv=3.7;PercDel=0.6;PercIns=0.9;
>Lachesis_group3:9253641-9257401 ID=repeat_TE0022983;Target=Repeat_10103 14908 18664;Class=ClassI/LTR/Gypsy;PercDiv=19.4;PercDel=4.4;PercIns=4.5;
>Lachesis_group3:9258146-9271727 ID=repeat_TE0022987;Target=Repeat_21760 203 13982;Class=ClassI/LTR/Gypsy;PercDiv=0.3;PercDel=0.1;PercIns=0.1;
>Lachesis_group3:9271721-9272250 ID=repeat_TE0022990;Target=Repeat_3817 18669 19204;Class=ClassI/LTR/Gypsy;PercDiv=2.6;PercDel=1.5;PercIns=0.4;
>Lachesis_group3:9272909-9273414 ID=repeat_TE0022995;Target=Repeat_24288 12566 13071;Class=ClassI/LTR/Copia;PercDiv=15.5;PercDel=0.8;PercIns=0.8;
>Lachesis_group3:9272944-9273631 ID=repeat_TE0022996;Target=Repeat_14010 9100 9771;Class=ClassI/LTR/?;PercDiv=27.0;PercDel=4.9;PercIns=7.4;
>Lachesis_group3:9274172-9276463 ID=repeat_TE0023002;Target=Repeat_23700 928 3183;Class=ClassI/LTR/Gypsy;PercDiv=5.9;PercDel=0.7;PercIns=2.3;
>Lachesis_group3:9276961-9277493 ID=repeat_TE0023009;Target=Repeat_19355 10422 11198;Class=ClassI/LTR/Gypsy;PercDiv=3.5;PercDel=0.7;PercIns=2.7;
>Lachesis_group3:9283255-9283840 ID=repeat_TE0023044;Target=Repeat_26572 12278 12768;Class=ClassI/LTR/Gypsy;PercDiv=7.9;PercDel=1.6;PercIns=2.1;
>Lachesis_group3:9284222-9285985 ID=repeat_TE0023046;Target=Repeat_26572 12769 14247;Class=ClassI/LTR/Gypsy;PercDiv=7.9;PercDel=1.6;PercIns=2.1;
>Lachesis_group3:9293669-9311804 ID=repeat_TE0023070;Target=Repeat_21761 1 18136;Class=ClassI/LTR/Gypsy;PercDiv=0.0;PercDel=0.0;PercIns=0.0;
>Lachesis_group3:9326445-9327052 ID=repeat_TE0023141;Target=Repeat_90607 959 1857;Class=ClassI/LTR/Gypsy;PercDiv=19.9;PercDel=12.2;PercIns=0.5;
>Lachesis_group3:9328941-9330291 ID=repeat_TE0023147;Target=Repeat_28862 13886 15253;Class=ClassI/LTR/?;PercDiv=5.0;PercDel=1.6;PercIns=0.4;
>Lachesis_group3:9331708-9332239 ID=repeat_TE0023155;Target=Repeat_21730 4936 5303;Class=ClassI/LTR/Gypsy;PercDiv=20.4;PercDel=4.9;PercIns=1.9;
>Lachesis_group3:9342932-9344469 ID=repeat_TE0023172;Target=Repeat_42425 4492 6030;Class=ClassI/LTR/Copia;PercDiv=18.3;PercDel=2.3;PercIns=2.3;
>Lachesis_group3:9346264-9351052 ID=repeat_TE0023180;Target=Repeat_4950 2017 7209;Class=ClassI/LTR/Copia;PercDiv=6.4;PercDel=1.5;PercIns=0.7;
>Lachesis_group3:9350120-9352391 ID=repeat_TE0023181;Target=Repeat_25793 3753 6034;Class=ClassI/LTR/Copia;PercDiv=9.9;PercDel=1.7;PercIns=1.3;
>Lachesis_group3:9352410-9362096 ID=repeat_TE0023184;Target=Repeat_21762 1 15794;Class=ClassI/LTR/Gypsy;PercDiv=2.1;PercDel=0.6;PercIns=0.6;
>Lachesis_group3:9362097-9364790 ID=repeat_TE0023185;Target=Repeat_29128 1722 4414;Class=ClassI/LTR/Gypsy;PercDiv=11.2;PercDel=4.3;PercIns=4.3;
>Lachesis_group3:9364791-9366335 ID=repeat_TE0023186;Target=Repeat_21762 15795 18316;Class=ClassI/LTR/Gypsy;PercDiv=2.1;PercDel=0.6;PercIns=0.6;
>Lachesis_group3:9366489-9367140 ID=repeat_TE0023189;Target=Repeat_17237 1 660;Class=ClassI/LTR/Copia;PercDiv=7.1;PercDel=1.7;PercIns=0.5;
>Lachesis_group3:9388745-9389683 ID=repeat_TE0023259;Target=Repeat_10597 3923 5595;Class=ClassI/LTR/Copia;PercDiv=5.9;PercDel=3.6;PercIns=5.4;
>Lachesis_group3:9409335-9411763 ID=repeat_TE0023304;Target=Repeat_28994 9772 11384;Class=ClassI/LTR/Gypsy;PercDiv=5.8;PercDel=1.8;PercIns=2.0;
>Lachesis_group3:9412973-9419282 ID=repeat_TE0023313;Target=Repeat_21766 6772 13140;Class=ClassI/LTR/Copia;PercDiv=4.7;PercDel=1.3;PercIns=0.9;
>Lachesis_group3:9419253-9420259 ID=repeat_TE0023315;Target=Repeat_21766 13602 14581;Class=ClassI/LTR/Copia;PercDiv=8.8;PercDel=3.6;PercIns=6.4;
>Lachesis_group3:9420036-9422606 ID=repeat_TE0023317;Target=Repeat_9231 5560 8126;Class=ClassI/LTR/Gypsy;PercDiv=8.5;PercDel=3.4;PercIns=3.5;
>Lachesis_group3:9423085-9425478 ID=repeat_TE0023322;Target=Repeat_21766 1 2402;Class=ClassI/LTR/Copia;PercDiv=3.6;PercDel=0.5;PercIns=0.2;
>Lachesis_group3:9426530-9427165 ID=repeat_TE0023324;Target=Repeat_15001 1 641;Class=ClassI/LTR/Copia;PercDiv=15.7;PercDel=2.8;PercIns=2.0;
>Lachesis_group3:9426647-9427232 ID=repeat_TE0023325;Target=Repeat_9159 7283 7857;Class=ClassI/LTR/Copia;PercDiv=7.3;PercDel=0.3;PercIns=2.3;
>Lachesis_group3:9427829-9428618 ID=repeat_TE0023329;Target=Repeat_21766 2587 3346;Class=ClassI/LTR/Copia;PercDiv=6.4;PercDel=0.4;PercIns=4.3;
>Lachesis_group3:9433205-9435817 ID=repeat_TE0023346;Target=Repeat_21766 6772 9412;Class=ClassI/LTR/Copia;PercDiv=6.8;PercDel=1.6;PercIns=2.5;
>Lachesis_group3:9437026-9442168 ID=repeat_TE0023349;Target=Repeat_10793 1 5149;Class=ClassI/LTR/Gypsy;PercDiv=2.6;PercDel=0.4;PercIns=0.3;
>Lachesis_group3:9442168-9443140 ID=repeat_TE0023351;Target=Repeat_21766 10663 11654;Class=ClassI/LTR/Copia;PercDiv=6.6;PercDel=3.3;PercIns=1.3;
>Lachesis_group3:9443192-9444944 ID=repeat_TE0023352;Target=Repeat_9231 3079 4845;Class=ClassI/LTR/Gypsy;PercDiv=7.8;PercDel=2.0;PercIns=1.2;
>Lachesis_group3:9444916-9446034 ID=repeat_TE0023355;Target=Repeat_21766 13514 14581;Class=ClassI/LTR/Copia;PercDiv=9.2;PercDel=6.2;PercIns=6.9;
>Lachesis_group3:9445762-9446599 ID=repeat_TE0023357;Target=Repeat_9231 5517 6314;Class=ClassI/LTR/Gypsy;PercDiv=6.5;PercDel=1.1;PercIns=6.1;
>Lachesis_group3:9448043-9450425 ID=repeat_TE0023361;Target=Repeat_12077 14165 16561;Class=ClassI/LTR/Copia;PercDiv=3.2;PercDel=0.8;PercIns=0.2;
>Lachesis_group3:9460679-9478924 ID=repeat_TE0023369;Target=Repeat_21766 1 18246;Class=ClassI/LTR/Copia;PercDiv=0.0;PercDel=0.0;PercIns=0.0;
>Lachesis_group3:9479598-9480410 ID=repeat_TE0023370;Target=Repeat_21766 2587 3375;Class=ClassI/LTR/Copia;PercDiv=5.0;PercDel=1.1;PercIns=4.4;
>Lachesis_group3:9482230-9483746 ID=repeat_TE0023376;Target=Repeat_9205 6633 8150;Class=ClassI/LTR/Copia;PercDiv=24.3;PercDel=0.2;PercIns=0.1;
>Lachesis_group3:9483413-9483925 ID=repeat_TE0023377;Target=Repeat_4695 9 528;Class=ClassI/LTR/Copia;PercDiv=26.8;PercDel=3.9;PercIns=2.5;
>Lachesis_group3:9484819-9498319 ID=repeat_TE0023387;Target=Repeat_21767 1 13501;Class=ClassI/LTR/Copia;PercDiv=0.0;PercDel=0.0;PercIns=0.0;
>Lachesis_group3:9498316-9501820 ID=repeat_TE0023390;Target=Repeat_10854 4129 7629;Class=ClassI/LTR/Gypsy;PercDiv=4.5;PercDel=1.0;PercIns=0.6;
>Lachesis_group3:9509053-9511883 ID=repeat_TE0023426;Target=Repeat_12720 1 2862;Class=ClassI/LTR/Gypsy;PercDiv=12.4;PercDel=5.8;PercIns=4.7;
>Lachesis_group3:9515005-9516481 ID=repeat_TE0023449;Target=Repeat_4286 3096 4561;Class=ClassI/LTR/Copia;PercDiv=6.4;PercDel=1.4;PercIns=2.1;
>Lachesis_group3:9517105-9518443 ID=repeat_TE0023456;Target=Repeat_19669 1511 2851;Class=ClassI/LTR/Copia;PercDiv=4.8;PercDel=0.3;PercIns=0.1;
>Lachesis_group3:9518408-9537019 ID=repeat_TE0023458;Target=Repeat_21768 1 18527;Class=ClassI/LTR/Gypsy;PercDiv=0.0;PercDel=0.0;PercIns=0.0;
>Lachesis_group3:9536979-9540410 ID=repeat_TE0023459;Target=Repeat_3103 565 4014;Class=ClassI/LTR/Copia;PercDiv=7.3;PercDel=1.0;PercIns=0.5;
>Lachesis_group3:9538411-9540962 ID=repeat_TE0023460;Target=Repeat_17285 4249 6807;Class=ClassI/LTR/Copia;PercDiv=6.0;PercDel=1.0;PercIns=0.7;
>Lachesis_group3:9545192-9550249 ID=repeat_TE0023482;Target=Repeat_2571 6 5042;Class=ClassI/LTR/Gypsy;PercDiv=2.7;PercDel=0.1;PercIns=0.5;
>Lachesis_group3:9568829-9569358 ID=repeat_TE0023536;Target=Repeat_24493 14713 15252;Class=ClassI/LTR/Copia;PercDiv=7.2;PercDel=3.0;PercIns=1.1;
>Lachesis_group3:9587437-9588011 ID=repeat_TE0023606;Target=Repeat_64494 1200 1750;Class=ClassI/LTR/Gypsy;PercDiv=14.6;PercDel=1.4;PercIns=5.8;
>Lachesis_group3:9612484-9613518 ID=repeat_TE0023687;Target=Repeat_12895 10866 11903;Class=ClassI/LTR/Copia;PercDiv=1.9;PercDel=0.5;PercIns=0.2;
>Lachesis_group3:9613519-9620175 ID=repeat_TE0023688;Target=Repeat_28155 3115 9788;Class=ClassI/LTR/Copia;PercDiv=1.6;PercDel=0.4;PercIns=0.1;
>Lachesis_group3:9618369-9620498 ID=repeat_TE0023689;Target=Repeat_16858 2568 4607;Class=ClassI/LTR/Copia;PercDiv=26.0;PercDel=8.0;PercIns=4.2;
>Lachesis_group3:9620913-9624065 ID=repeat_TE0023693;Target=Repeat_16213 10 3192;Class=ClassI/LTR/Copia;PercDiv=1.9;PercDel=2.6;PercIns=1.6;
>Lachesis_group3:9623671-9624598 ID=repeat_TE0023694;Target=Repeat_24894 1009 1952;Class=ClassI/LTR/Copia;PercDiv=16.0;PercDel=5.7;PercIns=3.9;
>Lachesis_group3:9628396-9635260 ID=repeat_TE0023696;Target=Repeat_9016 5139 11998;Class=ClassI/LTR/Copia;PercDiv=0.6;PercDel=0.7;PercIns=0.7;
>Lachesis_group3:9635276-9636944 ID=repeat_TE0023699;Target=Repeat_25267 6604 8280;Class=ClassI/LTR/Copia;PercDiv=7.0;PercDel=3.2;PercIns=2.7;
>Lachesis_group3:9636940-9638596 ID=repeat_TE0023701;Target=Repeat_7969 4106 5758;Class=ClassI/LTR/Gypsy;PercDiv=9.3;PercDel=2.7;PercIns=2.9;
>Lachesis_group3:9638598-9645461 ID=repeat_TE0023702;Target=Repeat_21772 1 6689;Class=ClassI/LTR/Gypsy;PercDiv=0.6;PercDel=0.2;PercIns=0.2;
>Lachesis_group3:9648446-9649614 ID=repeat_TE0023704;Target=Repeat_21775 14094 14699;Class=ClassI/LTR/Copia;PercDiv=4.7;PercDel=0.6;PercIns=0.6;
>Lachesis_group3:9649648-9651381 ID=repeat_TE0023705;Target=Repeat_21775 8456 10183;Class=ClassI/LTR/Copia;PercDiv=1.7;PercDel=0.3;PercIns=0.6;
>Lachesis_group3:9652348-9653278 ID=repeat_TE0023708;Target=Repeat_21775 3973 4902;Class=ClassI/LTR/Copia;PercDiv=1.3;PercDel=0.0;PercIns=0.1;
>Lachesis_group3:9653255-9653877 ID=repeat_TE0023709;Target=Repeat_2177 216 821;Class=ClassI/LTR/Copia;PercDiv=6.6;PercDel=1.4;PercIns=1.1;
>Lachesis_group3:9653994-9670663 ID=repeat_TE0023712;Target=Repeat_21773 1 15521;Class=ClassI/LTR/Copia;PercDiv=0.1;PercDel=0.0;PercIns=0.0;
>Lachesis_group3:9670678-9671536 ID=repeat_TE0023714;Target=Repeat_26446 1 2626;Class=ClassI/LTR/Gypsy;PercDiv=0.7;PercDel=0.5;PercIns=0.1;
>Lachesis_group3:9671537-9682341 ID=repeat_TE0023715;Target=Repeat_11879 4513 15343;Class=ClassI/LTR/Gypsy;PercDiv=7.5;PercDel=1.8;PercIns=1.5;
>Lachesis_group3:9682342-9686759 ID=repeat_TE0023716;Target=Repeat_26446 2627 16149;Class=ClassI/LTR/Gypsy;PercDiv=0.7;PercDel=0.5;PercIns=0.1;
>Lachesis_group3:9686792-9701979 ID=repeat_TE0023721;Target=Repeat_21775 1 15188;Class=ClassI/LTR/Copia;PercDiv=0.0;PercDel=0.0;PercIns=0.0;
>Lachesis_group3:9702953-9703625 ID=repeat_TE0023730;Target=Repeat_21775 8923 9598;Class=ClassI/LTR/Copia;PercDiv=2.8;PercDel=1.0;PercIns=0.6;
>Lachesis_group3:9703649-9705091 ID=repeat_TE0023736;Target=Repeat_21775 9554 11015;Class=ClassI/LTR/Copia;PercDiv=2.4;PercDel=2.7;PercIns=1.4;
>Lachesis_group3:9704816-9705355 ID=repeat_TE0023738;Target=Repeat_68906 1769 2342;Class=ClassI/LTR/Gypsy;PercDiv=22.4;PercDel=10.7;PercIns=4.2;
>Lachesis_group3:9705086-9705766 ID=repeat_TE0023739;Target=Repeat_21775 4741 5421;Class=ClassI/LTR/Copia;PercDiv=2.8;PercDel=0.0;PercIns=0.0;
>Lachesis_group3:9707309-9707962 ID=repeat_TE0023745;Target=Repeat_2904 2166 2827;Class=ClassI/LTR/Gypsy;PercDiv=8.6;PercDel=2.1;PercIns=0.9;
>Lachesis_group3:9709319-9709946 ID=repeat_TE0023755;Target=Repeat_2857 8460 9095;Class=ClassI/LTR/Gypsy;PercDiv=17.9;PercDel=6.2;PercIns=4.9;
>Lachesis_group3:9709498-9710277 ID=repeat_TE0023756;Target=Repeat_8120 17029 17810;Class=ClassI/LTR/Copia;PercDiv=23.8;PercDel=10.9;PercIns=10.6;
>Lachesis_group3:9712168-9713852 ID=repeat_TE0023768;Target=Repeat_2857 3450 5133;Class=ClassI/LTR/Gypsy;PercDiv=0.8;PercDel=0.1;PercIns=0.2;
>Lachesis_group3:9714292-9716223 ID=repeat_TE0023774;Target=Repeat_21093 3865 5784;Class=ClassI/LTR/Gypsy;PercDiv=13.0;PercDel=2.1;PercIns=2.7;
>Lachesis_group3:9715799-9716959 ID=repeat_TE0023777;Target=Repeat_6276 6317 7469;Class=ClassI/LTR/Copia;PercDiv=13.1;PercDel=1.9;PercIns=2.6;
>Lachesis_group3:9724369-9724881 ID=repeat_TE0023808;Target=Repeat_21775 11837 12277;Class=ClassI/LTR/Copia;PercDiv=13.6;PercDel=11.3;PercIns=4.7;
>Lachesis_group3:9724883-9730828 ID=repeat_TE0023810;Target=Repeat_24240 1 5939;Class=ClassI/LTR/Copia;PercDiv=3.2;PercDel=0.5;PercIns=0.6;
>Lachesis_group3:9735228-9735813 ID=repeat_TE0023837;Target=Repeat_6179 10057 10641;Class=ClassI/LTR/Copia;PercDiv=15.5;PercDel=1.9;PercIns=2.0;
>Lachesis_group3:9749268-9749997 ID=repeat_TE0023881;Target=Repeat_103970 937 1687;Class=ClassI/LTR/Gypsy;PercDiv=2.9;PercDel=9.9;PercIns=6.8;
>Lachesis_group3:9750208-9751895 ID=repeat_TE0023884;Target=Repeat_22648 11947 13628;Class=ClassI/LTR/Gypsy;PercDiv=3.9;PercDel=0.4;PercIns=0.8;
>Lachesis_group3:9750626-9752526 ID=repeat_TE0023885;Target=Repeat_2464 2668 4575;Class=ClassI/LTR/Copia;PercDiv=1.6;PercDel=0.5;PercIns=0.2;
>Lachesis_group3:9756559-9757380 ID=repeat_TE0023894;Target=Repeat_15599 1372 2400;Class=ClassI/LTR/Copia;PercDiv=9.3;PercDel=1.7;PercIns=2.2;
>Lachesis_group3:9757881-9759917 ID=repeat_TE0023897;Target=Repeat_25371 6583 8624;Class=ClassI/LTR/Gypsy;PercDiv=4.3;PercDel=2.0;PercIns=1.7;
>Lachesis_group3:9765695-9775398 ID=repeat_TE0023942;Target=Repeat_21778 1 10108;Class=ClassI/LTR/Gypsy;PercDiv=0.1;PercDel=0.0;PercIns=0.0;
>Lachesis_group3:9775529-9778267 ID=repeat_TE0023944;Target=Repeat_27994 1 2703;Class=ClassI/LTR/Copia;PercDiv=8.8;PercDel=0.8;PercIns=0.7;
>Lachesis_group3:9807084-9811223 ID=repeat_TE0024044;Target=Gypsy-98_GM-I 220 4453;Class=ClassI/LTR/Gypsy;PercDiv=34.8;PercDel=4.2;PercIns=3.7;
>Lachesis_group3:9813754-9819444 ID=repeat_TE0024054;Target=Repeat_24240 616 10468;Class=ClassI/LTR/Copia;PercDiv=4.4;PercDel=0.5;PercIns=0.7;
>Lachesis_group3:9824367-9828575 ID=repeat_TE0024072;Target=COP_I_MT_2-int 338 4489;Class=ClassI/LTR/Copia;PercDiv=3.3;PercDel=0.0;PercIns=0.0;
>Lachesis_group3:9830467-9831355 ID=repeat_TE0024080;Target=Repeat_8120 15659 17953;Class=ClassI/LTR/Copia;PercDiv=20.1;PercDel=6.5;PercIns=6.4;
>Lachesis_group3:9833699-9851608 ID=repeat_TE0024095;Target=Repeat_21783 1 17910;Class=ClassI/LTR/Gypsy;PercDiv=0.0;PercDel=0.0;PercIns=0.0;
>Lachesis_group3:9851068-9851675 ID=repeat_TE0024096;Target=Repeat_7802 7752 8334;Class=ClassI/LTR/Gypsy;PercDiv=17.1;PercDel=2.3;PercIns=6.7;
>Lachesis_group3:9851850-9853043 ID=repeat_TE0024098;Target=Repeat_8120 12527 13766;Class=ClassI/LTR/Copia;PercDiv=3.0;PercDel=4.9;PercIns=1.0;
>Lachesis_group3:9854027-9855314 ID=repeat_TE0024101;Target=Repeat_21893 80 1355;Class=ClassI/LTR/Copia;PercDiv=5.0;PercDel=0.9;PercIns=0.8;
>Lachesis_group3:9857741-9858687 ID=repeat_TE0024118;Target=Repeat_13489 3 1007;Class=ClassI/LTR/Gypsy;PercDiv=16.7;PercDel=6.3;PercIns=6.5;
>Lachesis_group3:9866065-9869301 ID=repeat_TE0024134;Target=Repeat_20640 650 3181;Class=ClassI/LTR/Gypsy;PercDiv=3.2;PercDel=1.7;PercIns=1.4;
>Lachesis_group3:9868627-9869388 ID=repeat_TE0024135;Target=Repeat_3252 2128 2875;Class=ClassI/LTR/Copia;PercDiv=18.3;PercDel=5.4;PercIns=7.3;
>Lachesis_group3:9883509-9884068 ID=repeat_TE0024181;Target=Repeat_8646 2841 3396;Class=ClassI/LTR/Copia;PercDiv=2.2;PercDel=0.0;PercIns=0.7;
>Lachesis_group3:9893442-9895285 ID=repeat_TE0024210;Target=Repeat_18910 12125 14022;Class=ClassI/LTR/Gypsy;PercDiv=3.5;PercDel=0.4;PercIns=1.3;
>Lachesis_group3:9902715-9908959 ID=repeat_TE0024219;Target=Repeat_20580 1962 8191;Class=ClassI/LTR/Copia;PercDiv=3.9;PercDel=0.5;PercIns=0.7;
>Lachesis_group3:9908384-9909689 ID=repeat_TE0024220;Target=Repeat_27068 5903 6867;Class=ClassI/LTR/Copia;PercDiv=6.0;PercDel=1.5;PercIns=1.1;
>Lachesis_group3:9925590-9933363 ID=repeat_TE0024270;Target=Repeat_21785 1 7774;Class=ClassI/LTR/Gypsy;PercDiv=0.0;PercDel=0.0;PercIns=0.0;
>Lachesis_group3:9933368-9949867 ID=repeat_TE0024272;Target=Repeat_21786 1 16500;Class=ClassI/LTR/Gypsy;PercDiv=0.0;PercDel=0.0;PercIns=0.0;
>Lachesis_group3:9949868-9950739 ID=repeat_TE0024274;Target=Repeat_21785 1260 2131;Class=ClassI/LTR/Gypsy;PercDiv=1.5;PercDel=0.0;PercIns=0.0;
>Lachesis_group3:9950740-9951846 ID=repeat_TE0024276;Target=Repeat_3080 6149 7254;Class=ClassI/LTR/Gypsy;PercDiv=3.9;PercDel=0.0;PercIns=0.1;
>Lachesis_group3:9952379-9952923 ID=repeat_TE0024282;Target=Repeat_3173 3926 4479;Class=ClassI/LTR/Gypsy;PercDiv=9.4;PercDel=2.2;PercIns=0.5;
>Lachesis_group3:9964381-9965512 ID=repeat_TE0024332;Target=Repeat_7626 486 1314;Class=ClassI/LTR/Gypsy;PercDiv=13.2;PercDel=6.8;PercIns=3.8;
>Lachesis_group3:9964508-9965959 ID=repeat_TE0024333;Target=Repeat_10792 17211 18633;Class=ClassI/LTR/Gypsy;PercDiv=3.6;PercDel=1.4;PercIns=3.5;
>Lachesis_group3:9965961-9968925 ID=repeat_TE0024335;Target=Repeat_27952 9534 15656;Class=ClassI/LTR/Gypsy;PercDiv=4.6;PercDel=0.7;PercIns=0.7;
>Lachesis_group3:9968926-9971639 ID=repeat_TE0024336;Target=Repeat_5886 17564 20283;Class=ClassI/LTR/Gypsy;PercDiv=15.0;PercDel=4.9;PercIns=4.7;
>Lachesis_group3:9981656-9982359 ID=repeat_TE0024360;Target=Repeat_26084 12572 13275;Class=ClassI/LTR/Gypsy;PercDiv=2.3;PercDel=0.0;PercIns=0.0;
>Lachesis_group3:9995582-9996674 ID=repeat_TE0024392;Target=Repeat_8203 11549 12592;Class=ClassI/LTR/Copia;PercDiv=4.9;PercDel=0.8;PercIns=0.9;
>Lachesis_group3:10000412-10001147 ID=repeat_TE0024407;Target=Repeat_11248 1 735;Class=ClassI/LTR/Gypsy;PercDiv=4.0;PercDel=0.1;PercIns=0.3;
>Lachesis_group3:10004022-10004587 ID=repeat_TE0024411;Target=Repeat_21203 10811 11382;Class=ClassI/LTR/Gypsy;PercDiv=9.9;PercDel=2.8;PercIns=1.8;
>Lachesis_group3:10004088-10006868 ID=repeat_TE0024412;Target=Repeat_18989 15876 18663;Class=ClassI/LTR/Gypsy;PercDiv=1.8;PercDel=0.7;PercIns=0.4;
>Lachesis_group3:10015869-10022303 ID=repeat_TE0024447;Target=Repeat_16574 1 6435;Class=ClassI/LTR/Gypsy;PercDiv=0.0;PercDel=0.0;PercIns=0.0;
>Lachesis_group3:10067288-10067830 ID=repeat_TE0024572;Target=Repeat_24858 579 1122;Class=ClassI/LTR/Gypsy;PercDiv=2.2;PercDel=0.2;PercIns=0.0;
>Lachesis_group3:10070335-10071127 ID=repeat_TE0024581;Target=Repeat_5653 3965 4754;Class=ClassI/LTR/Gypsy;PercDiv=10.0;PercDel=1.5;PercIns=1.9;
>Lachesis_group3:10076495-10078929 ID=repeat_TE0024603;Target=Repeat_5665 1 2448;Class=ClassI/LTR/Gypsy;PercDiv=20.7;PercDel=9.4;PercIns=8.9;
>Lachesis_group3:10078951-10080237 ID=repeat_TE0024605;Target=Repeat_13034 20 1278;Class=ClassI/LTR/Gypsy;PercDiv=4.0;PercDel=0.7;PercIns=0.3;
>Lachesis_group3:10105778-10106470 ID=repeat_TE0024676;Target=Repeat_10233 5335 6048;Class=ClassI/LTR/Copia;PercDiv=5.2;PercDel=3.5;PercIns=0.4;
>Lachesis_group3:10109199-10110163 ID=repeat_TE0024692;Target=Repeat_15326 7825 8818;Class=ClassI/LTR/Gypsy;PercDiv=20.5;PercDel=6.2;PercIns=3.1;
>Lachesis_group3:10121488-10124543 ID=repeat_TE0024738;Target=Repeat_11664 1 3049;Class=ClassI/LTR/Copia;PercDiv=7.4;PercDel=0.4;PercIns=0.6;
>Lachesis_group3:10124115-10124722 ID=repeat_TE0024739;Target=Repeat_66265 2788 3431;Class=ClassI/LTR/Copia;PercDiv=9.8;PercDel=7.4;PercIns=1.4;
>Lachesis_group3:10124543-10143847 ID=repeat_TE0024741;Target=Repeat_16575 1 19305;Class=ClassI/LTR/Gypsy;PercDiv=0.0;PercDel=0.0;PercIns=0.0;
>Lachesis_group3:10148112-10148960 ID=repeat_TE0024756;Target=Repeat_20547 8196 9120;Class=ClassI/LTR/Gypsy;PercDiv=20.7;PercDel=4.0;PercIns=1.4;
>Lachesis_group3:10149707-10156424 ID=repeat_TE0024765;Target=Repeat_16576 1 6718;Class=ClassI/LTR/Copia;PercDiv=0.0;PercDel=0.0;PercIns=0.0;
>Lachesis_group3:10157462-10171611 ID=repeat_TE0024774;Target=Repeat_16577 1 14150;Class=ClassI/LTR/Gypsy;PercDiv=0.0;PercDel=0.0;PercIns=0.0;
>Lachesis_group3:10203727-10204586 ID=repeat_TE0024875;Target=Repeat_17889 3291 4152;Class=ClassI/LTR/Copia;PercDiv=0.2;PercDel=0.2;PercIns=0.0;
>Lachesis_group3:10205323-10206845 ID=repeat_TE0024878;Target=Repeat_17889 849 2371;Class=ClassI/LTR/Copia;PercDiv=0.2;PercDel=0.0;PercIns=0.0;
>Lachesis_group3:10232087-10233240 ID=repeat_TE0024993;Target=Repeat_5528 2444 3655;Class=ClassI/LTR/Gypsy;PercDiv=9.3;PercDel=2.6;PercIns=2.8;
>Lachesis_group3:10257292-10257813 ID=repeat_TE0025100;Target=Repeat_21429 7839 8374;Class=ClassI/LTR/Copia;PercDiv=28.5;PercDel=5.2;PercIns=2.4;
>Lachesis_group3:10261278-10266229 ID=repeat_TE0025114;Target=Repeat_3502 1 4939;Class=ClassI/LTR/Copia;PercDiv=0.9;PercDel=0.0;PercIns=0.3;
>Lachesis_group3:10287009-10287852 ID=repeat_TE0025134;Target=Repeat_4810 17117 17966;Class=ClassI/LTR/Gypsy;PercDiv=5.0;PercDel=3.0;PercIns=2.2;
>Lachesis_group3:10289080-10290172 ID=repeat_TE0025139;Target=Repeat_25103 1 1104;Class=ClassI/LTR/Gypsy;PercDiv=6.8;PercDel=2.0;PercIns=3.2;
>Lachesis_group3:10290665-10304297 ID=repeat_TE0025147;Target=Repeat_16581 1 13633;Class=ClassI/LTR/Gypsy;PercDiv=0.0;PercDel=0.0;PercIns=0.0;
>Lachesis_group3:10316681-10317685 ID=repeat_TE0025188;Target=Repeat_12510 3077 4066;Class=ClassI/LTR/Gypsy;PercDiv=4.3;PercDel=1.3;PercIns=2.8;
>Lachesis_group3:10351923-10353348 ID=repeat_TE0025260;Target=Repeat_13692 1 1408;Class=ClassI/LTR/Copia;PercDiv=6.6;PercDel=0.5;PercIns=1.8;
>Lachesis_group3:10353336-10353884 ID=repeat_TE0025262;Target=Repeat_11263 410 1329;Class=ClassI/LTR/Copia;PercDiv=12.2;PercDel=4.1;PercIns=4.0;
>Lachesis_group3:10353885-10354892 ID=repeat_TE0025263;Target=Repeat_8020 28 974;Class=ClassI/LTR/Copia;PercDiv=7.8;PercDel=2.0;PercIns=4.7;
>Lachesis_group3:10356848-10357378 ID=repeat_TE0025271;Target=Repeat_9499 9110 9625;Class=ClassI/LTR/Copia;PercDiv=4.7;PercDel=0.8;PercIns=3.7;
>Lachesis_group3:10367072-10367622 ID=repeat_TE0025290;Target=Repeat_27287 3613 4163;Class=ClassI/LTR/Gypsy;PercDiv=6.4;PercDel=0.2;PercIns=0.2;
>Lachesis_group3:10386019-10386614 ID=repeat_TE0025363;Target=Repeat_26071 2365 2964;Class=ClassI/LTR/Gypsy;PercDiv=22.1;PercDel=9.1;PercIns=8.3;
>Lachesis_group3:10394045-10404246 ID=repeat_TE0025419;Target=Repeat_9732 1437 12877;Class=ClassI/LTR/Gypsy;PercDiv=9.6;PercDel=2.7;PercIns=2.7;
>Lachesis_group3:10402304-10407045 ID=repeat_TE0025420;Target=Repeat_3381 1 4636;Class=ClassI/LTR/Gypsy;PercDiv=5.6;PercDel=2.2;PercIns=2.1;
>Lachesis_group3:10429133-10429975 ID=repeat_TE0025486;Target=Repeat_28019 4988 5832;Class=ClassI/LTR/Copia;PercDiv=5.7;PercDel=0.6;PercIns=0.4;
>Lachesis_group3:10435494-10452176 ID=repeat_TE0025511;Target=Repeat_16582 368 16838;Class=ClassI/LTR/Gypsy;PercDiv=0.1;PercDel=0.0;PercIns=0.0;
>Lachesis_group3:10498223-10498963 ID=repeat_TE0025625;Target=Repeat_15222 282 1034;Class=ClassI/LTR/Copia;PercDiv=18.3;PercDel=2.0;PercIns=0.4;
>Lachesis_group3:10546428-10546997 ID=repeat_TE0025745;Target=Repeat_13322 300 868;Class=ClassI/LTR/Copia;PercDiv=16.7;PercDel=5.3;PercIns=5.5;
>Lachesis_group3:10570640-10571385 ID=repeat_TE0025813;Target=Repeat_24598 6149 6896;Class=ClassI/LTR/Copia;PercDiv=11.7;PercDel=6.5;PercIns=4.8;
>Lachesis_group3:10589797-10590461 ID=repeat_TE0025878;Target=Repeat_5604 1683 2349;Class=ClassI/LTR/Copia;PercDiv=30.8;PercDel=2.7;PercIns=2.4;
>Lachesis_group3:10592040-10594657 ID=repeat_TE0025886;Target=Repeat_19094 11139 13758;Class=ClassI/LTR/Gypsy;PercDiv=6.1;PercDel=1.9;PercIns=1.9;
>Lachesis_group3:10598546-10600350 ID=repeat_TE0025902;Target=Repeat_3889 1 1821;Class=ClassI/LTR/Copia;PercDiv=3.5;PercDel=1.0;PercIns=0.1;
>Lachesis_group3:10600351-10614246 ID=repeat_TE0025903;Target=Repeat_16584 1 14681;Class=ClassI/LTR/Gypsy;PercDiv=0.1;PercDel=0.0;PercIns=0.0;
>Lachesis_group3:10614247-10615338 ID=repeat_TE0025907;Target=Repeat_3889 1853 2904;Class=ClassI/LTR/Copia;PercDiv=3.6;PercDel=1.4;PercIns=0.3;
>Lachesis_group3:10632743-10634216 ID=repeat_TE0025947;Target=Repeat_22066 14 1460;Class=ClassI/LTR/Gypsy;PercDiv=4.4;PercDel=0.2;PercIns=0.4;
>Lachesis_group3:10641202-10642364 ID=repeat_TE0025970;Target=Repeat_9263 1 1466;Class=ClassI/LTR/Gypsy;PercDiv=4.3;PercDel=1.6;PercIns=1.4;
>Lachesis_group3:10642365-10645075 ID=repeat_TE0025973;Target=Repeat_21746 9323 12059;Class=ClassI/LTR/Gypsy;PercDiv=9.3;PercDel=3.6;PercIns=2.6;
>Lachesis_group3:10645076-10654987 ID=repeat_TE0025974;Target=Repeat_9263 1467 13971;Class=ClassI/LTR/Gypsy;PercDiv=4.3;PercDel=1.6;PercIns=1.4;
>Lachesis_group3:10646314-10658362 ID=repeat_TE0025975;Target=Repeat_12801 1404 13472;Class=ClassI/LTR/Gypsy;PercDiv=5.8;PercDel=1.6;PercIns=1.2;
>Lachesis_group3:10656245-10656999 ID=repeat_TE0025976;Target=Repeat_24324 11360 12103;Class=ClassI/LTR/Copia;PercDiv=12.0;PercDel=3.3;PercIns=3.7;
>Lachesis_group3:10657000-10659561 ID=repeat_TE0025977;Target=Repeat_24236 1 2582;Class=ClassI/LTR/Gypsy;PercDiv=14.7;PercDel=5.4;PercIns=4.6;
>Lachesis_group3:10681018-10681531 ID=repeat_TE0026038;Target=Repeat_2468 8008 8505;Class=ClassI/LTR/Gypsy;PercDiv=25.8;PercDel=5.2;PercIns=8.6;
>Lachesis_group3:10683616-10684139 ID=repeat_TE0026061;Target=Repeat_26021 3222 3738;Class=ClassI/LTR/Gypsy;PercDiv=4.5;PercDel=0.2;PercIns=1.6;
>Lachesis_group3:10692764-10694741 ID=repeat_TE0026098;Target=Repeat_5382 1431 3376;Class=ClassI/LTR/Gypsy;PercDiv=12.4;PercDel=3.5;PercIns=4.0;
>Lachesis_group3:10692998-10694744 ID=repeat_TE0026099;Target=Repeat_4091 8180 9911;Class=ClassI/LTR/Gypsy;PercDiv=7.6;PercDel=1.8;PercIns=2.7;
>Lachesis_group3:10694957-10695742 ID=repeat_TE0026102;Target=Repeat_20218 1624 2478;Class=ClassI/LTR/Gypsy;PercDiv=9.4;PercDel=2.9;PercIns=1.5;
>Lachesis_group3:10702568-10704154 ID=repeat_TE0026129;Target=Repeat_16384 663 2339;Class=ClassI/LTR/Gypsy;PercDiv=10.5;PercDel=2.8;PercIns=2.5;
>Lachesis_group3:10706988-10707512 ID=repeat_TE0026149;Target=Repeat_17705 827 1353;Class=ClassI/LTR/Copia;PercDiv=5.3;PercDel=0.6;PercIns=0.2;
>Lachesis_group3:10785134-10785650 ID=repeat_TE0026338;Target=Repeat_14463 649 1415;Class=ClassI/LTR/Copia;PercDiv=29.4;PercDel=4.5;PercIns=5.6;
>Lachesis_group3:10796437-10809452 ID=repeat_TE0026348;Target=Repeat_16588 1 13016;Class=ClassI/LTR/Gypsy;PercDiv=0.0;PercDel=0.0;PercIns=0.0;
>Lachesis_group3:10814639-10816474 ID=repeat_TE0026364;Target=Repeat_21291 1 1839;Class=ClassI/LTR/Copia;PercDiv=6.6;PercDel=0.4;PercIns=0.2;
>Lachesis_group3:10820595-10825258 ID=repeat_TE0026397;Target=Repeat_23738 207 4438;Class=ClassI/LTR/Copia;PercDiv=5.6;PercDel=0.8;PercIns=0.8;
>Lachesis_group3:10823503-10825426 ID=repeat_TE0026400;Target=Repeat_10126 2851 4775;Class=ClassI/LTR/Copia;PercDiv=0.2;PercDel=0.1;PercIns=0.0;
>Lachesis_group3:10826846-10827435 ID=repeat_TE0026412;Target=Repeat_4013 7865 8439;Class=ClassI/LTR/Copia;PercDiv=20.3;PercDel=10.3;PercIns=13.2;
>Lachesis_group3:10833549-10836021 ID=repeat_TE0026435;Target=Repeat_23088 3470 5941;Class=ClassI/LTR/Copia;PercDiv=1.5;PercDel=0.4;PercIns=0.4;
>Lachesis_group3:10836062-10837749 ID=repeat_TE0026436;Target=Repeat_23088 273 1948;Class=ClassI/LTR/Copia;PercDiv=1.9;PercDel=0.2;PercIns=0.9;
>Lachesis_group3:10846158-10847127 ID=repeat_TE0026486;Target=Repeat_6183 7160 8131;Class=ClassI/LTR/Copia;PercDiv=20.3;PercDel=5.5;PercIns=6.7;
>Lachesis_group3:10847552-10848266 ID=repeat_TE0026490;Target=Repeat_16590 4566 5284;Class=ClassI/LTR/Gypsy;PercDiv=13.3;PercDel=0.6;PercIns=0.0;
>Lachesis_group3:10847685-10850786 ID=repeat_TE0026491;Target=Repeat_6114 643 3739;Class=ClassI/LTR/Gypsy;PercDiv=30.1;PercDel=2.5;PercIns=2.6;
>Lachesis_group3:10850880-10856550 ID=repeat_TE0026492;Target=Repeat_16590 1 5435;Class=ClassI/LTR/Gypsy;PercDiv=0.7;PercDel=0.3;PercIns=0.2;
>Lachesis_group3:10857507-10858812 ID=repeat_TE0026497;Target=Repeat_9037 1044 2347;Class=ClassI/LTR/Copia;PercDiv=3.0;PercDel=0.1;PercIns=0.2;
>Lachesis_group3:10858815-10861832 ID=repeat_TE0026498;Target=Repeat_6114 643 3667;Class=ClassI/LTR/Gypsy;PercDiv=29.8;PercDel=2.5;PercIns=2.2;
>Lachesis_group3:10864170-10866739 ID=repeat_TE0026510;Target=Repeat_25968 745 3322;Class=ClassI/LTR/Gypsy;PercDiv=12.4;PercDel=2.9;PercIns=2.6;
>Lachesis_group3:10865612-10867086 ID=repeat_TE0026512;Target=Repeat_12814 1408 3607;Class=ClassI/LTR/Gypsy;PercDiv=8.7;PercDel=1.1;PercIns=1.2;
>Lachesis_group3:10867087-10869059 ID=repeat_TE0026513;Target=Repeat_21313 8358 10325;Class=ClassI/LTR/Gypsy;PercDiv=13.5;PercDel=1.9;PercIns=2.1;
>Lachesis_group3:10869060-10872188 ID=repeat_TE0026514;Target=Repeat_12814 3608 8280;Class=ClassI/LTR/Gypsy;PercDiv=8.7;PercDel=1.1;PercIns=1.2;
>Lachesis_group3:10870189-10878852 ID=repeat_TE0026515;Target=Repeat_16089 5182 13848;Class=ClassI/LTR/Gypsy;PercDiv=2.6;PercDel=0.2;PercIns=0.1;
>Lachesis_group3:10878855-10880345 ID=repeat_TE0026517;Target=Repeat_7306 1 1514;Class=ClassI/LTR/Gypsy;PercDiv=8.6;PercDel=3.3;PercIns=1.4;
>Lachesis_group3:10879859-10880406 ID=repeat_TE0026518;Target=Repeat_3607 11773 12342;Class=ClassI/LTR/Gypsy;PercDiv=24.2;PercDel=6.9;PercIns=2.8;
>Lachesis_group3:10880740-10882031 ID=repeat_TE0026521;Target=Repeat_10347 7536 8803;Class=ClassI/LTR/Gypsy;PercDiv=19.1;PercDel=6.3;PercIns=8.3;
>Lachesis_group3:10882108-10889108 ID=repeat_TE0026523;Target=Repeat_7267 2488 9509;Class=ClassI/LTR/Gypsy;PercDiv=9.1;PercDel=2.3;PercIns=2.2;
>Lachesis_group3:10889109-10890141 ID=repeat_TE0026524;Target=Repeat_2890 4126 17518;Class=ClassI/LTR/Gypsy;PercDiv=7.8;PercDel=1.8;PercIns=1.7;
>Lachesis_group3:10890531-10891370 ID=repeat_TE0026527;Target=Repeat_11399 1 841;Class=ClassI/LTR/Gypsy;PercDiv=9.8;PercDel=5.0;PercIns=4.9;
>Lachesis_group3:10891670-10892977 ID=repeat_TE0026529;Target=Repeat_13382 1 1278;Class=ClassI/LTR/Copia;PercDiv=1.7;PercDel=0.7;PercIns=2.4;
>Lachesis_group3:10891678-10893425 ID=repeat_TE0026530;Target=Repeat_27691 6901 8374;Class=ClassI/LTR/Copia;PercDiv=7.3;PercDel=4.2;PercIns=3.3;
>Lachesis_group3:10897577-10903730 ID=repeat_TE0026532;Target=Repeat_4345 8121 14270;Class=ClassI/LTR/Copia;PercDiv=1.4;PercDel=0.5;PercIns=0.6;
>Lachesis_group3:10904197-10907040 ID=repeat_TE0026535;Target=Repeat_25968 745 3592;Class=ClassI/LTR/Gypsy;PercDiv=11.9;PercDel=2.7;PercIns=2.6;
>Lachesis_group3:10905907-10907679 ID=repeat_TE0026536;Target=Repeat_29178 16963 19721;Class=ClassI/LTR/Gypsy;PercDiv=20.9;PercDel=5.3;PercIns=4.4;
>Lachesis_group3:10937758-10940822 ID=repeat_TE0026617;Target=Repeat_6114 643 3696;Class=ClassI/LTR/Gypsy;PercDiv=29.7;PercDel=2.7;PercIns=3.1;
>Lachesis_group3:10943638-10944843 ID=repeat_TE0026641;Target=Repeat_18032 9265 10488;Class=ClassI/LTR/Gypsy;PercDiv=8.5;PercDel=4.0;PercIns=2.5;
>Lachesis_group3:10943867-10945779 ID=repeat_TE0026642;Target=Repeat_13000 7838 11994;Class=ClassI/LTR/Gypsy;PercDiv=10.1;PercDel=2.4;PercIns=3.0;
>Lachesis_group3:10946555-10947406 ID=repeat_TE0026645;Target=Repeat_8074 5252 6104;Class=ClassI/LTR/Gypsy;PercDiv=4.0;PercDel=0.2;PercIns=0.1;
>Lachesis_group3:10949257-10950011 ID=repeat_TE0026655;Target=Repeat_7222 2377 3116;Class=ClassI/LTR/Gypsy;PercDiv=23.1;PercDel=7.7;PercIns=9.9;
>Lachesis_group3:10950563-10951185 ID=repeat_TE0026659;Target=Repeat_6114 643 1254;Class=ClassI/LTR/Gypsy;PercDiv=31.8;PercDel=2.2;PercIns=4.1;
>Lachesis_group3:10952407-10952964 ID=repeat_TE0026663;Target=Repeat_23238 5681 6239;Class=ClassI/LTR/Gypsy;PercDiv=5.4;PercDel=0.2;PercIns=0.0;
>Lachesis_group3:10952956-10954333 ID=repeat_TE0026664;Target=Repeat_6114 2316 3694;Class=ClassI/LTR/Gypsy;PercDiv=30.3;PercDel=3.9;PercIns=3.8;
>Lachesis_group3:10959790-10960418 ID=repeat_TE0026679;Target=Repeat_6173 5508 6140;Class=ClassI/LTR/Copia;PercDiv=9.9;PercDel=2.7;PercIns=2.0;
>Lachesis_group3:10962503-10963916 ID=repeat_TE0026688;Target=Gypsy-8_PX-I 2548 3955;Class=ClassI/LTR/Gypsy;PercDiv=33.0;PercDel=4.2;PercIns=4.7;
>Lachesis_group3:10962807-10965399 ID=repeat_TE0026689;Target=Repeat_6114 1087 3694;Class=ClassI/LTR/Gypsy;PercDiv=29.4;PercDel=2.1;PercIns=1.5;
>Lachesis_group3:10967391-10968837 ID=repeat_TE0026694;Target=Repeat_27358 2481 4633;Class=ClassI/LTR/Copia;PercDiv=2.1;PercDel=0.1;PercIns=1.5;
>Lachesis_group3:10981884-10982401 ID=repeat_TE0026723;Target=Repeat_28633 12103 12633;Class=ClassI/LTR/Gypsy;PercDiv=18.2;PercDel=8.5;PercIns=5.8;
>Lachesis_group3:10984472-10998633 ID=repeat_TE0026737;Target=Repeat_16594 1 14135;Class=ClassI/LTR/Gypsy;PercDiv=0.0;PercDel=0.0;PercIns=0.0;
>Lachesis_group3:10999277-10999929 ID=repeat_TE0026742;Target=Repeat_104052 82 774;Class=ClassI/LTR/Copia;PercDiv=26.6;PercDel=12.2;PercIns=5.8;
>Lachesis_group3:11009944-11010482 ID=repeat_TE0026770;Target=Repeat_76006 3221 3783;Class=ClassI/LTR/Gypsy;PercDiv=21.5;PercDel=5.2;PercIns=0.7;
>Lachesis_group3:11011874-11012546 ID=repeat_TE0026775;Target=Repeat_93123 798 1491;Class=ClassI/LTR/Copia;PercDiv=32.6;PercDel=4.6;PercIns=1.4;
>Lachesis_group3:11017802-11018350 ID=repeat_TE0026797;Target=Repeat_26359 8043 8591;Class=ClassI/LTR/Copia;PercDiv=20.1;PercDel=5.8;PercIns=5.8;
>Lachesis_group3:11018192-11020089 ID=repeat_TE0026799;Target=Repeat_2410 17025 18936;Class=ClassI/LTR/Copia;PercDiv=1.6;PercDel=1.5;PercIns=0.8;
>Lachesis_group3:11022273-11027868 ID=repeat_TE0026817;Target=Repeat_25834 1 5623;Class=ClassI/LTR/Copia;PercDiv=8.5;PercDel=0.7;PercIns=0.4;
>Lachesis_group3:11032301-11033479 ID=repeat_TE0026842;Target=Repeat_12135 336 3905;Class=ClassI/LTR/Gypsy;PercDiv=5.7;PercDel=1.7;PercIns=1.8;
>Lachesis_group3:11033480-11041642 ID=repeat_TE0026843;Target=Repeat_9886 4229 12397;Class=ClassI/LTR/Gypsy;PercDiv=6.0;PercDel=1.6;PercIns=1.5;
>Lachesis_group3:11041643-11045808 ID=repeat_TE0026844;Target=Repeat_12135 3906 16535;Class=ClassI/LTR/Gypsy;PercDiv=5.7;PercDel=1.7;PercIns=1.8;
>Lachesis_group3:11047600-11051985 ID=repeat_TE0026859;Target=Repeat_24240 4834 9236;Class=ClassI/LTR/Copia;PercDiv=9.3;PercDel=1.3;PercIns=0.9;
>Lachesis_group3:11068107-11068809 ID=repeat_TE0026899;Target=Repeat_7821 8123 8762;Class=ClassI/LTR/Gypsy;PercDiv=17.4;PercDel=5.1;PercIns=3.7;
>Lachesis_group3:11068810-11091235 ID=repeat_TE0026900;Target=Repeat_16596 1 19211;Class=ClassI/LTR/Gypsy;PercDiv=0.1;PercDel=0.0;PercIns=0.0;
>Lachesis_group3:11091756-11110110 ID=repeat_TE0026904;Target=Repeat_16597 1 18311;Class=ClassI/LTR/Gypsy;PercDiv=0.0;PercDel=0.0;PercIns=0.0;
>Lachesis_group3:11111103-11111945 ID=repeat_TE0026917;Target=Repeat_8932 12136 12975;Class=ClassI/LTR/Copia;PercDiv=26.9;PercDel=1.8;PercIns=2.1;
>Lachesis_group3:11116072-11124146 ID=repeat_TE0026949;Target=Repeat_25696 4298 14475;Class=ClassI/LTR/Gypsy;PercDiv=10.2;PercDel=2.3;PercIns=2.4;
>Lachesis_group3:11122147-11124826 ID=repeat_TE0026950;Target=Repeat_19088 6694 9359;Class=ClassI/LTR/Gypsy;PercDiv=8.2;PercDel=1.2;PercIns=1.7;
>Lachesis_group3:11125061-11126163 ID=repeat_TE0026955;Target=Repeat_13771 1 1090;Class=ClassI/LTR/Gypsy;PercDiv=15.2;PercDel=0.5;PercIns=1.7;
>Lachesis_group3:11126834-11135518 ID=repeat_TE0026958;Target=Repeat_12083 1 8940;Class=ClassI/LTR/Gypsy;PercDiv=6.3;PercDel=1.4;PercIns=1.4;
>Lachesis_group3:11135528-11136875 ID=repeat_TE0026959;Target=Repeat_19025 16516 17865;Class=ClassI/LTR/Gypsy;PercDiv=3.9;PercDel=0.1;PercIns=0.0;
>Lachesis_group3:11136876-11143209 ID=repeat_TE0026961;Target=Repeat_5141 1 6370;Class=ClassI/LTR/Gypsy;PercDiv=21.6;PercDel=6.7;PercIns=7.3;
>Lachesis_group3:11137495-11143230 ID=repeat_TE0026962;Target=Repeat_25661 7854 15884;Class=ClassI/LTR/Gypsy;PercDiv=8.6;PercDel=2.6;PercIns=2.7;
>Lachesis_group3:11143199-11166175 ID=repeat_TE0026966;Target=Repeat_16598 1 22977;Class=ClassI/LTR/Gypsy;PercDiv=0.0;PercDel=0.0;PercIns=0.0;
>Lachesis_group3:11175809-11178845 ID=repeat_TE0026970;Target=Repeat_10387 1 2978;Class=ClassI/LTR/Gypsy;PercDiv=16.1;PercDel=6.1;PercIns=7.1;
>Lachesis_group3:11178843-11180445 ID=repeat_TE0026973;Target=Repeat_7784 11813 13412;Class=ClassI/LTR/Gypsy;PercDiv=5.8;PercDel=0.6;PercIns=0.8;
>Lachesis_group3:11179026-11180873 ID=repeat_TE0026975;Target=Repeat_26528 10239 12146;Class=ClassI/LTR/Gypsy;PercDiv=13.0;PercDel=2.2;PercIns=1.9;
>Lachesis_group3:11180874-11183948 ID=repeat_TE0026976;Target=Repeat_29477 13265 16966;Class=ClassI/LTR/Gypsy;PercDiv=6.1;PercDel=1.8;PercIns=1.5;
>Lachesis_group3:11183949-11184488 ID=repeat_TE0026977;Target=Repeat_26528 9682 10238;Class=ClassI/LTR/Gypsy;PercDiv=13.0;PercDel=2.2;PercIns=1.9;
>Lachesis_group3:11184489-11185245 ID=repeat_TE0026978;Target=Repeat_28596 17613 18348;Class=ClassI/LTR/Gypsy;PercDiv=4.8;PercDel=0.7;PercIns=3.5;
>Lachesis_group3:11185246-11194616 ID=repeat_TE0026979;Target=Repeat_26528 1 9681;Class=ClassI/LTR/Gypsy;PercDiv=13.0;PercDel=2.2;PercIns=1.9;
>Lachesis_group3:11194617-11197305 ID=repeat_TE0026981;Target=Repeat_4070 10695 14487;Class=ClassI/LTR/Gypsy;PercDiv=7.6;PercDel=1.8;PercIns=3.0;
>Lachesis_group3:11204129-11204807 ID=repeat_TE0027007;Target=Repeat_4490 3176 3851;Class=ClassI/LTR/Copia;PercDiv=6.1;PercDel=0.0;PercIns=0.4;
>Lachesis_group3:11213167-11215521 ID=repeat_TE0027045;Target=Repeat_16599 1 2355;Class=ClassI/LTR/Copia;PercDiv=0.0;PercDel=0.0;PercIns=0.0;
>Lachesis_group3:11216532-11223308 ID=repeat_TE0027047;Target=Repeat_16600 1 8351;Class=ClassI/LTR/Copia;PercDiv=0.0;PercDel=0.0;PercIns=0.0;
>Lachesis_group3:11224338-11225215 ID=repeat_TE0027050;Target=Repeat_21905 4266 5048;Class=ClassI/LTR/Gypsy;PercDiv=28.1;PercDel=6.7;PercIns=8.1;
>Lachesis_group3:11224575-11225692 ID=repeat_TE0027051;Target=Repeat_23269 96 987;Class=ClassI/LTR/Gypsy;PercDiv=16.8;PercDel=6.1;PercIns=4.9;
>Lachesis_group3:11226381-11229485 ID=repeat_TE0027054;Target=Repeat_6114 605 3696;Class=ClassI/LTR/Gypsy;PercDiv=29.8;PercDel=2.4;PercIns=2.8;
>Lachesis_group3:11232551-11235592 ID=repeat_TE0027062;Target=Repeat_6114 643 3691;Class=ClassI/LTR/Gypsy;PercDiv=30.0;PercDel=2.6;PercIns=2.3;
>Lachesis_group3:11236614-11237321 ID=repeat_TE0027072;Target=Repeat_23332 4927 5633;Class=ClassI/LTR/Gypsy;PercDiv=5.7;PercDel=0.6;PercIns=0.7;
>Lachesis_group3:11239592-11240286 ID=repeat_TE0027079;Target=Repeat_19121 424 1126;Class=ClassI/LTR/Copia;PercDiv=30.9;PercDel=3.9;PercIns=2.7;
>Lachesis_group3:11252885-11253592 ID=repeat_TE0027125;Target=Repeat_16590 4568 5268;Class=ClassI/LTR/Gypsy;PercDiv=26.6;PercDel=0.6;PercIns=1.6;
>Lachesis_group3:11257105-11260144 ID=repeat_TE0027142;Target=Repeat_6114 643 3696;Class=ClassI/LTR/Gypsy;PercDiv=29.7;PercDel=2.9;PercIns=2.4;
>Lachesis_group3:11264106-11265345 ID=repeat_TE0027153;Target=Repeat_9706 10555 11835;Class=ClassI/LTR/Gypsy;PercDiv=14.6;PercDel=6.9;PercIns=3.5;
>Lachesis_group3:11271218-11271983 ID=repeat_TE0027169;Target=Repeat_27378 8684 9458;Class=ClassI/LTR/Gypsy;PercDiv=11.8;PercDel=5.0;PercIns=3.2;
>Lachesis_group3:11272054-11272898 ID=repeat_TE0027171;Target=Repeat_24651 16029 16884;Class=ClassI/LTR/Gypsy;PercDiv=20.5;PercDel=7.2;PercIns=5.8;
>Lachesis_group3:11272886-11274931 ID=repeat_TE0027173;Target=Repeat_22594 10873 12925;Class=ClassI/LTR/Gypsy;PercDiv=12.2;PercDel=5.0;PercIns=4.7;
>Lachesis_group3:11272994-11273639 ID=repeat_TE0027175;Target=Repeat_27378 9459 10115;Class=ClassI/LTR/Gypsy;PercDiv=11.8;PercDel=5.0;PercIns=3.2;
>Lachesis_group3:11274775-11277124 ID=repeat_TE0027176;Target=Repeat_14270 10014 12239;Class=ClassI/LTR/Copia;PercDiv=2.2;PercDel=0.8;PercIns=0.5;
>Lachesis_group3:11287552-11288063 ID=repeat_TE0027179;Target=Repeat_15758 9628 10128;Class=ClassI/LTR/Gypsy;PercDiv=15.6;PercDel=2.3;PercIns=4.6;
>Lachesis_group3:11288004-11297883 ID=repeat_TE0027181;Target=Repeat_12315 6796 16682;Class=ClassI/LTR/Copia;PercDiv=1.1;PercDel=0.5;PercIns=0.4;
>Lachesis_group3:11297654-11298208 ID=repeat_TE0027182;Target=Repeat_22417 14297 14870;Class=ClassI/LTR/Copia;PercDiv=10.3;PercDel=5.6;PercIns=2.1;
>Lachesis_group3:11297882-11300434 ID=repeat_TE0027183;Target=Repeat_20231 5953 8503;Class=ClassI/LTR/Gypsy;PercDiv=8.3;PercDel=1.4;PercIns=1.5;
>Lachesis_group3:11300175-11302116 ID=repeat_TE0027185;Target=Repeat_20621 2458 6617;Class=ClassI/LTR/Gypsy;PercDiv=7.9;PercDel=1.7;PercIns=2.6;
>Lachesis_group3:11302117-11305009 ID=repeat_TE0027186;Target=Repeat_22443 8623 11512;Class=ClassI/LTR/Gypsy;PercDiv=7.7;PercDel=1.9;PercIns=2.0;
>Lachesis_group3:11308235-11309710 ID=repeat_TE0027199;Target=Gypsy-8_PX-I 2409 3888;Class=ClassI/LTR/Gypsy;PercDiv=33.6;PercDel=3.7;PercIns=3.5;
>Lachesis_group3:11309711-11311112 ID=repeat_TE0027200;Target=Repeat_6114 1089 3751;Class=ClassI/LTR/Gypsy;PercDiv=30.2;PercDel=2.2;PercIns=2.5;
>Lachesis_group3:11310544-11311248 ID=repeat_TE0027201;Target=Repeat_16590 4561 5261;Class=ClassI/LTR/Gypsy;PercDiv=26.0;PercDel=1.3;PercIns=1.9;
>Lachesis_group3:11322455-11324301 ID=repeat_TE0027242;Target=Repeat_6114 1842 3696;Class=ClassI/LTR/Gypsy;PercDiv=31.2;PercDel=2.7;PercIns=2.3;
>Lachesis_group3:11328075-11333488 ID=repeat_TE0027258;Target=Repeat_3687 11688 17097;Class=ClassI/LTR/Copia;PercDiv=3.6;PercDel=0.1;PercIns=0.1;
>Lachesis_group3:11333481-11334037 ID=repeat_TE0027259;Target=Repeat_7676 142 697;Class=ClassI/LTR/Gypsy;PercDiv=7.1;PercDel=0.9;PercIns=1.1;
>Lachesis_group3:11334481-11336626 ID=repeat_TE0027260;Target=Repeat_6114 643 2767;Class=ClassI/LTR/Gypsy;PercDiv=29.8;PercDel=2.1;PercIns=3.1;
>Lachesis_group3:11337637-11340758 ID=repeat_TE0027263;Target=Repeat_6114 657 3763;Class=ClassI/LTR/Gypsy;PercDiv=29.3;PercDel=2.8;PercIns=3.1;
>Lachesis_group3:11370725-11371408 ID=repeat_TE0027357;Target=Repeat_15043 5180 5853;Class=ClassI/LTR/Copia;PercDiv=5.7;PercDel=0.1;PercIns=1.6;
>Lachesis_group3:11373617-11393756 ID=repeat_TE0027368;Target=Repeat_16602 1 20113;Class=ClassI/LTR/Gypsy;PercDiv=0.0;PercDel=0.0;PercIns=0.0;
>Lachesis_group3:11394682-11399774 ID=repeat_TE0027373;Target=Repeat_23190 1 6518;Class=ClassI/LTR/Gypsy;PercDiv=4.6;PercDel=1.0;PercIns=1.4;
>Lachesis_group3:11413444-11429820 ID=repeat_TE0027416;Target=Repeat_16604 1 16326;Class=ClassI/LTR/Gypsy;PercDiv=0.0;PercDel=0.0;PercIns=0.0;
>Lachesis_group3:11438995-11459771 ID=repeat_TE0027466;Target=Repeat_16605 1 18123;Class=ClassI/LTR/Gypsy;PercDiv=0.7;PercDel=0.2;PercIns=0.3;
>Lachesis_group3:11459766-11463892 ID=repeat_TE0027469;Target=Repeat_9782 12968 17054;Class=ClassI/LTR/Gypsy;PercDiv=3.3;PercDel=0.5;PercIns=0.8;
>Lachesis_group3:11464266-11466580 ID=repeat_TE0027474;Target=Repeat_8755 2107 3998;Class=ClassI/LTR/Gypsy;PercDiv=11.6;PercDel=3.4;PercIns=3.1;
>Lachesis_group3:11464278-11477762 ID=repeat_TE0027475;Target=Repeat_20183 638 14266;Class=ClassI/LTR/Gypsy;PercDiv=5.4;PercDel=1.2;PercIns=1.2;
>Lachesis_group3:11477883-11480875 ID=repeat_TE0027478;Target=Repeat_20183 13699 15785;Class=ClassI/LTR/Gypsy;PercDiv=10.4;PercDel=2.8;PercIns=2.6;
>Lachesis_group3:11478279-11488549 ID=repeat_TE0027479;Target=Repeat_29030 2032 12165;Class=ClassI/LTR/Gypsy;PercDiv=3.0;PercDel=0.9;PercIns=0.9;
>Lachesis_group3:11488057-11488609 ID=repeat_TE0027480;Target=Repeat_6885 4891 5464;Class=ClassI/LTR/Gypsy;PercDiv=15.8;PercDel=4.0;PercIns=0.2;
>Lachesis_group3:11488714-11496869 ID=repeat_TE0027481;Target=Repeat_26913 993 14627;Class=ClassI/LTR/Gypsy;PercDiv=7.0;PercDel=1.0;PercIns=1.2;
>Lachesis_group3:11496870-11500104 ID=repeat_TE0027482;Target=Repeat_4581 2369 5602;Class=ClassI/LTR/Gypsy;PercDiv=14.8;PercDel=3.3;PercIns=3.4;
>Lachesis_group3:11500105-11502343 ID=repeat_TE0027483;Target=Repeat_26913 14628 18373;Class=ClassI/LTR/Gypsy;PercDiv=7.0;PercDel=1.0;PercIns=1.2;
>Lachesis_group3:11521323-11522836 ID=repeat_TE0027573;Target=Repeat_18200 2072 3578;Class=ClassI/LTR/Gypsy;PercDiv=8.8;PercDel=1.4;PercIns=1.9;
>Lachesis_group3:11523738-11524594 ID=repeat_TE0027582;Target=Repeat_16983 2012 2871;Class=ClassI/LTR/Gypsy;PercDiv=12.8;PercDel=1.6;PercIns=1.3;
>Lachesis_group3:11531992-11534803 ID=repeat_TE0027608;Target=Repeat_11721 1 2812;Class=ClassI/LTR/Copia;PercDiv=0.0;PercDel=0.0;PercIns=0.0;
>Lachesis_group3:11539364-11539990 ID=repeat_TE0027637;Target=Repeat_22981 354 987;Class=ClassI/LTR/Copia;PercDiv=17.9;PercDel=4.2;PercIns=3.0;
>Lachesis_group3:11541395-11542172 ID=repeat_TE0027654;Target=Repeat_25643 16807 17581;Class=ClassI/LTR/Gypsy;PercDiv=10.8;PercDel=0.0;PercIns=0.4;
>Lachesis_group3:11542135-11542976 ID=repeat_TE0027656;Target=Repeat_20535 11685 12559;Class=ClassI/LTR/Gypsy;PercDiv=10.2;PercDel=4.3;PercIns=4.4;
>Lachesis_group3:11543481-11550074 ID=repeat_TE0027658;Target=Repeat_13643 1510 8086;Class=ClassI/LTR/Gypsy;PercDiv=3.1;PercDel=0.3;PercIns=0.6;
>Lachesis_group3:11544442-11545917 ID=repeat_TE0027659;Target=Repeat_20535 10150 11684;Class=ClassI/LTR/Gypsy;PercDiv=10.2;PercDel=4.3;PercIns=4.4;
>Lachesis_group3:11550075-11563671 ID=repeat_TE0027661;Target=Repeat_11722 1 13560;Class=ClassI/LTR/Gypsy;PercDiv=0.1;PercDel=0.0;PercIns=0.0;
>Lachesis_group3:11569115-11571935 ID=repeat_TE0027663;Target=Repeat_24439 12987 15821;Class=ClassI/LTR/Gypsy;PercDiv=7.2;PercDel=2.6;PercIns=2.1;
>Lachesis_group3:11570372-11572611 ID=repeat_TE0027664;Target=Repeat_6169 2032 3817;Class=ClassI/LTR/Gypsy;PercDiv=6.8;PercDel=2.8;PercIns=2.7;
>Lachesis_group3:11572597-11584516 ID=repeat_TE0027666;Target=Repeat_22417 1 14290;Class=ClassI/LTR/Copia;PercDiv=2.7;PercDel=0.5;PercIns=0.5;
>Lachesis_group3:11585798-11586436 ID=repeat_TE0027669;Target=Repeat_18594 4557 5191;Class=ClassI/LTR/Gypsy;PercDiv=7.3;PercDel=0.2;PercIns=0.8;
>Lachesis_group3:11590747-11591587 ID=repeat_TE0027703;Target=Repeat_63779 885 1764;Class=ClassI/LTR/Gypsy;PercDiv=20.1;PercDel=4.9;PercIns=0.2;
>Lachesis_group3:11596901-11602181 ID=repeat_TE0027727;Target=Repeat_10731 2869 8144;Class=ClassI/LTR/Copia;PercDiv=9.9;PercDel=1.3;PercIns=1.4;
>Lachesis_group3:11597705-11603804 ID=repeat_TE0027728;Target=Repeat_25477 1 6106;Class=ClassI/LTR/Copia;PercDiv=12.1;PercDel=1.2;PercIns=1.1;
>Lachesis_group3:11604799-11605591 ID=repeat_TE0027737;Target=Repeat_12969 5870 6683;Class=ClassI/LTR/Gypsy;PercDiv=2.0;PercDel=2.8;PercIns=0.1;
>Lachesis_group3:11677032-11677549 ID=repeat_TE0028018;Target=Repeat_15060 4269 4794;Class=ClassI/LTR/Copia;PercDiv=21.9;PercDel=6.4;PercIns=4.8;
>Lachesis_group3:11688135-11689044 ID=repeat_TE0028061;Target=Repeat_26749 10750 11677;Class=ClassI/LTR/Gypsy;PercDiv=7.7;PercDel=3.0;PercIns=1.0;
>Lachesis_group3:11696245-11697469 ID=repeat_TE0028103;Target=Repeat_11725 1 1040;Class=ClassI/LTR/Gypsy;PercDiv=1.3;PercDel=0.3;PercIns=0.3;
>Lachesis_group3:11697470-11700050 ID=repeat_TE0028104;Target=Repeat_3963 14414 16996;Class=ClassI/LTR/Gypsy;PercDiv=7.4;PercDel=1.6;PercIns=1.5;
>Lachesis_group3:11700051-11718415 ID=repeat_TE0028105;Target=Repeat_11725 1041 16630;Class=ClassI/LTR/Gypsy;PercDiv=1.3;PercDel=0.3;PercIns=0.3;
>Lachesis_group3:11718496-11719331 ID=repeat_TE0028109;Target=Repeat_12749 6746 9784;Class=ClassI/LTR/Gypsy;PercDiv=6.5;PercDel=1.9;PercIns=1.9;
>Lachesis_group3:11722948-11728052 ID=repeat_TE0028111;Target=Repeat_17724 16157 20310;Class=ClassI/LTR/Gypsy;PercDiv=6.6;PercDel=2.0;PercIns=2.6;
>Lachesis_group3:11725373-11726526 ID=repeat_TE0028112;Target=Repeat_12749 2532 6745;Class=ClassI/LTR/Gypsy;PercDiv=6.5;PercDel=1.9;PercIns=1.9;
>Lachesis_group3:11739819-11741724 ID=repeat_TE0028131;Target=Repeat_48108 3900 5813;Class=ClassI/LTR/Copia;PercDiv=12.7;PercDel=6.1;PercIns=5.6;
>Lachesis_group3:11750888-11752548 ID=repeat_TE0028169;Target=Repeat_11633 13426 15065;Class=ClassI/LTR/Copia;PercDiv=2.6;PercDel=0.2;PercIns=1.5;
>Lachesis_group3:11764403-11768733 ID=repeat_TE0028215;Target=COP14_I_MT_2-int 1 4489;Class=ClassI/LTR/Copia;PercDiv=4.2;PercDel=1.0;PercIns=0.3;
>Lachesis_group3:11779645-11780206 ID=repeat_TE0028251;Target=Repeat_9072 12632 13185;Class=ClassI/LTR/Copia;PercDiv=15.6;PercDel=7.5;PercIns=9.0;
>Lachesis_group3:11863040-11863886 ID=repeat_TE0028505;Target=Repeat_4126 9853 10665;Class=ClassI/LTR/Copia;PercDiv=18.2;PercDel=9.1;PercIns=6.7;
>Lachesis_group3:11868919-11869871 ID=repeat_TE0028521;Target=Repeat_24925 14746 15680;Class=ClassI/LTR/Copia;PercDiv=16.9;PercDel=3.7;PercIns=5.7;
>Lachesis_group3:11873886-11880020 ID=repeat_TE0028529;Target=Repeat_9923 2054 8176;Class=ClassI/LTR/Gypsy;PercDiv=8.6;PercDel=1.6;PercIns=1.9;
>Lachesis_group3:11878021-11882014 ID=repeat_TE0028530;Target=Repeat_8011 4182 13283;Class=ClassI/LTR/Gypsy;PercDiv=9.2;PercDel=2.7;PercIns=3.0;
>Lachesis_group3:11883646-11886319 ID=repeat_TE0028532;Target=Repeat_9117 943 3601;Class=ClassI/LTR/Gypsy;PercDiv=12.6;PercDel=4.0;PercIns=4.6;
>Lachesis_group3:11886320-11887700 ID=repeat_TE0028533;Target=Repeat_8011 1030 4181;Class=ClassI/LTR/Gypsy;PercDiv=9.2;PercDel=2.7;PercIns=3.0;
>Lachesis_group3:11903539-11904318 ID=repeat_TE0028563;Target=Repeat_27609 6924 7733;Class=ClassI/LTR/Copia;PercDiv=13.6;PercDel=10.4;PercIns=7.5;
>Lachesis_group3:11914986-11915583 ID=repeat_TE0028624;Target=Repeat_12632 2778 3365;Class=ClassI/LTR/Gypsy;PercDiv=4.5;PercDel=0.5;PercIns=2.2;
>Lachesis_group3:11954738-11955289 ID=repeat_TE0028750;Target=Repeat_14389 15312 15864;Class=ClassI/LTR/Copia;PercDiv=5.4;PercDel=0.2;PercIns=0.0;
>Lachesis_group3:11963744-11965341 ID=repeat_TE0028787;Target=Repeat_15731 5344 6845;Class=ClassI/LTR/Copia;PercDiv=6.8;PercDel=2.1;PercIns=0.4;
>Lachesis_group3:11965233-11968005 ID=repeat_TE0028790;Target=Repeat_29300 2146 6511;Class=ClassI/LTR/Gypsy;PercDiv=7.1;PercDel=2.2;PercIns=2.6;
>Lachesis_group3:11968006-11969616 ID=repeat_TE0028791;Target=Repeat_13196 12127 13742;Class=ClassI/LTR/Copia;PercDiv=2.9;PercDel=0.3;PercIns=0.0;
>Lachesis_group3:11974166-11976994 ID=repeat_TE0028810;Target=Repeat_29477 14862 17833;Class=ClassI/LTR/Gypsy;PercDiv=6.3;PercDel=2.0;PercIns=2.0;
>Lachesis_group3:11982018-11982780 ID=repeat_TE0028819;Target=Repeat_21203 1900 2656;Class=ClassI/LTR/Gypsy;PercDiv=3.2;PercDel=0.4;PercIns=1.2;
>Lachesis_group3:11986003-11989264 ID=repeat_TE0028827;Target=Repeat_13498 4584 7835;Class=ClassI/LTR/Gypsy;PercDiv=5.7;PercDel=2.0;PercIns=2.4;
>Lachesis_group3:11987692-11989469 ID=repeat_TE0028828;Target=Repeat_9578 6337 8116;Class=ClassI/LTR/Gypsy;PercDiv=14.9;PercDel=5.3;PercIns=5.2;
>Lachesis_group3:11992017-11995629 ID=repeat_TE0028830;Target=Repeat_27468 7364 10979;Class=ClassI/LTR/Copia;PercDiv=0.4;PercDel=0.1;PercIns=0.0;
>Lachesis_group3:12000857-12001750 ID=repeat_TE0028875;Target=Repeat_29561 172 1068;Class=ClassI/LTR/Copia;PercDiv=9.3;PercDel=6.4;PercIns=6.0;
>Lachesis_group3:12002398-12003409 ID=repeat_TE0028883;Target=Repeat_7056 11600 12548;Class=ClassI/LTR/Gypsy;PercDiv=16.8;PercDel=4.5;PercIns=6.9;
>Lachesis_group3:12003655-12004859 ID=repeat_TE0028888;Target=Repeat_57162 535 1735;Class=ClassI/LTR/Gypsy;PercDiv=27.2;PercDel=8.9;PercIns=9.2;
>Lachesis_group3:12004320-12004886 ID=repeat_TE0028889;Target=Repeat_21608 1678 2189;Class=ClassI/LTR/Gypsy;PercDiv=20.9;PercDel=2.5;PercIns=8.1;
>Lachesis_group3:12018853-12019585 ID=repeat_TE0028956;Target=Repeat_16331 7789 8534;Class=ClassI/LTR/Gypsy;PercDiv=5.2;PercDel=1.9;PercIns=0.1;
>Lachesis_group3:12048755-12049542 ID=repeat_TE0029051;Target=Repeat_49555 2221 3102;Class=ClassI/LTR/Gypsy;PercDiv=13.5;PercDel=12.6;PercIns=0.6;
>Lachesis_group3:12086067-12089208 ID=repeat_TE0029172;Target=Repeat_27917 1106 4200;Class=ClassI/LTR/Gypsy;PercDiv=8.6;PercDel=0.4;PercIns=0.4;
>Lachesis_group3:12093985-12101085 ID=repeat_TE0029175;Target=Repeat_8018 4515 11597;Class=ClassI/LTR/Copia;PercDiv=1.5;PercDel=0.2;PercIns=0.5;
>Lachesis_group3:12107932-12114953 ID=repeat_TE0029180;Target=Repeat_11734 1 7022;Class=ClassI/LTR/Copia;PercDiv=0.0;PercDel=0.0;PercIns=0.0;
>Lachesis_group3:12122140-12122736 ID=repeat_TE0029233;Target=Repeat_22562 3603 4202;Class=ClassI/LTR/Gypsy;PercDiv=20.4;PercDel=0.5;PercIns=0.0;
>Lachesis_group3:12132982-12133813 ID=repeat_TE0029275;Target=Repeat_21213 14848 15661;Class=ClassI/LTR/Copia;PercDiv=21.9;PercDel=6.5;PercIns=8.8;
>Lachesis_group3:12134924-12135841 ID=repeat_TE0029283;Target=Repeat_28061 10635 11561;Class=ClassI/LTR/Gypsy;PercDiv=13.1;PercDel=5.3;PercIns=4.3;
>Lachesis_group3:12135837-12136629 ID=repeat_TE0029286;Target=Repeat_23407 9463 10263;Class=ClassI/LTR/Gypsy;PercDiv=19.2;PercDel=10.3;PercIns=9.2;
>Lachesis_group3:12136397-12137266 ID=repeat_TE0029288;Target=Repeat_14889 3212 4079;Class=ClassI/LTR/Copia;PercDiv=22.6;PercDel=4.6;PercIns=4.8;
>Lachesis_group3:12138788-12143853 ID=repeat_TE0029293;Target=Repeat_13008 1 7918;Class=ClassI/LTR/Gypsy;PercDiv=3.2;PercDel=0.6;PercIns=0.5;
>Lachesis_group3:12146624-12150193 ID=repeat_TE0029300;Target=Repeat_7242 5025 8375;Class=ClassI/LTR/Gypsy;PercDiv=0.1;PercDel=0.0;PercIns=0.0;
>Lachesis_group3:12151258-12151799 ID=repeat_TE0029304;Target=Repeat_11705 1 540;Class=ClassI/LTR/Copia;PercDiv=9.5;PercDel=0.2;PercIns=0.6;
>Lachesis_group3:12163822-12165473 ID=repeat_TE0029353;Target=Repeat_3171 2864 5476;Class=ClassI/LTR/Gypsy;PercDiv=9.1;PercDel=2.0;PercIns=2.0;
>Lachesis_group3:12165474-12167181 ID=repeat_TE0029354;Target=Repeat_17115 1238 2946;Class=ClassI/LTR/Gypsy;PercDiv=8.6;PercDel=0.9;PercIns=0.8;
>Lachesis_group3:12167182-12172815 ID=repeat_TE0029355;Target=Repeat_3171 5477 14397;Class=ClassI/LTR/Gypsy;PercDiv=9.1;PercDel=2.0;PercIns=2.0;
>Lachesis_group3:12172932-12203485 ID=repeat_TE0029359;Target=Repeat_3870 1 16476;Class=ClassI/LTR/Gypsy;PercDiv=1.3;PercDel=0.5;PercIns=0.4;
>Lachesis_group3:12203047-12203770 ID=repeat_TE0029360;Target=Repeat_8058 8872 9568;Class=ClassI/LTR/Gypsy;PercDiv=26.8;PercDel=4.3;PercIns=8.3;
>Lachesis_group3:12203485-12212743 ID=repeat_TE0029361;Target=Repeat_13221 1713 10951;Class=ClassI/LTR/Gypsy;PercDiv=4.4;PercDel=0.8;PercIns=1.0;
>Lachesis_group3:12207553-12214377 ID=repeat_TE0029362;Target=Repeat_14835 12966 19331;Class=ClassI/LTR/Gypsy;PercDiv=7.4;PercDel=1.6;PercIns=1.5;
>Lachesis_group3:12212919-12214525 ID=repeat_TE0029363;Target=Repeat_17115 1247 2952;Class=ClassI/LTR/Gypsy;PercDiv=8.8;PercDel=1.3;PercIns=1.0;
>Lachesis_group3:12214626-12216309 ID=repeat_TE0029365;Target=Repeat_16511 10811 12491;Class=ClassI/LTR/Gypsy;PercDiv=7.3;PercDel=2.4;PercIns=2.1;
>Lachesis_group3:12218299-12220932 ID=repeat_TE0029370;Target=Repeat_29582 16056 18673;Class=ClassI/LTR/Gypsy;PercDiv=3.9;PercDel=0.5;PercIns=1.1;
>Lachesis_group3:12230797-12231521 ID=repeat_TE0029391;Target=Repeat_23656 18499 19240;Class=ClassI/LTR/Copia;PercDiv=14.9;PercDel=6.3;PercIns=3.9;
>Lachesis_group3:12236112-12239960 ID=repeat_TE0029404;Target=Repeat_27443 1 3833;Class=ClassI/LTR/Copia;PercDiv=1.3;PercDel=0.4;PercIns=0.8;
>Lachesis_group3:12237961-12240569 ID=repeat_TE0029405;Target=Repeat_9711 4447 7056;Class=ClassI/LTR/Gypsy;PercDiv=1.8;PercDel=0.1;PercIns=0.0;
>Lachesis_group3:12288715-12289483 ID=repeat_TE0029534;Target=Repeat_5556 4914 5716;Class=ClassI/LTR/Gypsy;PercDiv=22.0;PercDel=8.3;PercIns=3.7;
>Lachesis_group3:12290568-12291392 ID=repeat_TE0029538;Target=Repeat_27609 6922 7731;Class=ClassI/LTR/Copia;PercDiv=9.4;PercDel=5.5;PercIns=7.4;
>Lachesis_group3:12299584-12300101 ID=repeat_TE0029567;Target=Repeat_87645 1443 1982;Class=ClassI/LTR/Copia;PercDiv=16.3;PercDel=7.1;PercIns=2.8;
>Lachesis_group3:12304229-12305972 ID=repeat_TE0029579;Target=Repeat_24842 2690 4403;Class=ClassI/LTR/Copia;PercDiv=1.9;PercDel=0.2;PercIns=1.9;
>Lachesis_group3:12305641-12316446 ID=repeat_TE0029581;Target=Repeat_2352 323 10783;Class=ClassI/LTR/Copia;PercDiv=1.1;PercDel=0.4;PercIns=0.3;
>Lachesis_group3:12320124-12320962 ID=repeat_TE0029600;Target=Repeat_26560 62 916;Class=ClassI/LTR/Copia;PercDiv=12.9;PercDel=3.3;PercIns=1.4;
>Lachesis_group3:12320504-12326683 ID=repeat_TE0029601;Target=Repeat_14263 6361 12558;Class=ClassI/LTR/Copia;PercDiv=6.1;PercDel=1.4;PercIns=1.1;
>Lachesis_group3:12345973-12346490 ID=repeat_TE0029677;Target=Repeat_98607 36 653;Class=ClassI/LTR/Copia;PercDiv=19.3;PercDel=18.9;PercIns=0.5;
>Lachesis_group3:12349931-12350705 ID=repeat_TE0029698;Target=Repeat_26427 7380 8166;Class=ClassI/LTR/Gypsy;PercDiv=4.5;PercDel=3.6;PercIns=2.0;
>Lachesis_group3:12350901-12353814 ID=repeat_TE0029700;Target=Repeat_22047 12018 18072;Class=ClassI/LTR/Gypsy;PercDiv=10.4;PercDel=2.7;PercIns=3.0;
>Lachesis_group3:12353815-12357934 ID=repeat_TE0029701;Target=Repeat_4178 5252 9370;Class=ClassI/LTR/Gypsy;PercDiv=9.1;PercDel=3.0;PercIns=3.0;
>Lachesis_group3:12384474-12390106 ID=repeat_TE0029781;Target=Repeat_26410 7945 13566;Class=ClassI/LTR/Copia;PercDiv=2.2;PercDel=0.0;PercIns=0.2;
>Lachesis_group3:12405171-12406658 ID=repeat_TE0029824;Target=Repeat_27512 9435 10902;Class=ClassI/LTR/Copia;PercDiv=13.9;PercDel=0.3;PercIns=1.7;
>Lachesis_group3:12424051-12436252 ID=repeat_TE0029887;Target=Repeat_11742 1 12192;Class=ClassI/LTR/Gypsy;PercDiv=0.0;PercDel=0.0;PercIns=0.0;
>Lachesis_group3:12445210-12445894 ID=repeat_TE0029924;Target=Repeat_3652 13299 13998;Class=ClassI/LTR/Copia;PercDiv=5.0;PercDel=2.2;PercIns=0.0;
>Lachesis_group3:12449592-12450249 ID=repeat_TE0029939;Target=Repeat_15043 5186 5861;Class=ClassI/LTR/Copia;PercDiv=10.8;PercDel=3.2;PercIns=0.4;
>Lachesis_group3:12460403-12461199 ID=repeat_TE0029978;Target=Repeat_21475 19383 20185;Class=ClassI/LTR/Gypsy;PercDiv=5.8;PercDel=1.4;PercIns=0.6;
>Lachesis_group3:12463978-12464987 ID=repeat_TE0029988;Target=Repeat_22715 6486 7214;Class=ClassI/LTR/Copia;PercDiv=20.1;PercDel=6.1;PercIns=5.1;
>Lachesis_group3:12464454-12464987 ID=repeat_TE0029990;Target=Repeat_17381 14174 14727;Class=ClassI/LTR/Gypsy;PercDiv=24.7;PercDel=5.4;PercIns=1.6;
>Lachesis_group3:12471103-12476962 ID=repeat_TE0030002;Target=Repeat_11743 1 5860;Class=ClassI/LTR/Copia;PercDiv=0.0;PercDel=0.0;PercIns=0.0;
>Lachesis_group3:12477355-12479442 ID=repeat_TE0030007;Target=Repeat_2617 8793 10890;Class=ClassI/LTR/Copia;PercDiv=2.9;PercDel=1.1;PercIns=0.6;
>Lachesis_group3:12481877-12482420 ID=repeat_TE0030026;Target=Repeat_23023 4770 5320;Class=ClassI/LTR/Gypsy;PercDiv=3.5;PercDel=1.3;PercIns=0.0;
>Lachesis_group3:12486656-12487225 ID=repeat_TE0030042;Target=Repeat_12702 1257 1819;Class=ClassI/LTR/Copia;PercDiv=6.6;PercDel=0.9;PercIns=2.1;
>Lachesis_group3:12565146-12565879 ID=repeat_TE0030304;Target=Repeat_98546 3656 4406;Class=ClassI/LTR/Copia;PercDiv=31.0;PercDel=8.3;PercIns=5.9;
>Lachesis_group3:12571481-12574512 ID=repeat_TE0030320;Target=Repeat_6114 654 3701;Class=ClassI/LTR/Gypsy;PercDiv=29.4;PercDel=2.5;PercIns=2.1;
>Lachesis_group3:12577537-12580911 ID=repeat_TE0030329;Target=Repeat_3217 96 3477;Class=ClassI/LTR/Gypsy;PercDiv=4.5;PercDel=0.4;PercIns=0.1;
>Lachesis_group3:12581044-12583857 ID=repeat_TE0030330;Target=Repeat_16175 116 2940;Class=ClassI/LTR/Copia;PercDiv=8.4;PercDel=1.3;PercIns=0.9;
>Lachesis_group3:12583086-12583988 ID=repeat_TE0030331;Target=Repeat_10033 7 894;Class=ClassI/LTR/Copia;PercDiv=4.8;PercDel=0.3;PercIns=2.0;
>Lachesis_group3:12588461-12589056 ID=repeat_TE0030352;Target=Repeat_18526 5478 6072;Class=ClassI/LTR/Gypsy;PercDiv=17.4;PercDel=2.2;PercIns=2.4;
>Lachesis_group3:12589055-12595217 ID=repeat_TE0030354;Target=Repeat_17292 557 6739;Class=ClassI/LTR/Copia;PercDiv=4.3;PercDel=1.1;PercIns=1.1;
>Lachesis_group3:12600612-12601992 ID=repeat_TE0030378;Target=Repeat_14778 3737 5131;Class=ClassI/LTR/Gypsy;PercDiv=6.1;PercDel=1.4;PercIns=0.4;
>Lachesis_group3:12602849-12608479 ID=repeat_TE0030381;Target=Repeat_26410 7943 13571;Class=ClassI/LTR/Copia;PercDiv=3.0;PercDel=0.1;PercIns=0.2;
>Lachesis_group3:12624763-12626774 ID=repeat_TE0030402;Target=Repeat_27018 1236 3237;Class=ClassI/LTR/Gypsy;PercDiv=16.4;PercDel=4.9;PercIns=5.4;
>Lachesis_group3:12626775-12628336 ID=repeat_TE0030403;Target=Repeat_22552 6119 8731;Class=ClassI/LTR/Gypsy;PercDiv=9.1;PercDel=2.2;PercIns=1.9;
>Lachesis_group3:12628359-12629086 ID=repeat_TE0030405;Target=Repeat_28982 1 715;Class=ClassI/LTR/Copia;PercDiv=9.8;PercDel=1.4;PercIns=1.2;
>Lachesis_group3:12655965-12658948 ID=repeat_TE0030505;Target=Repeat_9981 5106 8088;Class=ClassI/LTR/Copia;PercDiv=2.9;PercDel=0.0;PercIns=0.1;
>Lachesis_group3:12658942-12677237 ID=repeat_TE0030507;Target=Repeat_11749 1 18279;Class=ClassI/LTR/Gypsy;PercDiv=0.0;PercDel=0.0;PercIns=0.0;
>Lachesis_group3:12677221-12679882 ID=repeat_TE0030510;Target=Repeat_20768 16964 19625;Class=ClassI/LTR/Copia;PercDiv=2.1;PercDel=0.0;PercIns=0.0;
>Lachesis_group3:12684430-12685182 ID=repeat_TE0030538;Target=Repeat_7001 8117 8869;Class=ClassI/LTR/Copia;PercDiv=4.7;PercDel=0.0;PercIns=0.0;
>Lachesis_group3:12688178-12688740 ID=repeat_TE0030560;Target=Repeat_2697 8578 9147;Class=ClassI/LTR/Gypsy;PercDiv=8.0;PercDel=1.6;PercIns=0.3;
>Lachesis_group3:12702865-12705882 ID=repeat_TE0030616;Target=Repeat_11750 1 4811;Class=ClassI/LTR/Gypsy;PercDiv=1.7;PercDel=0.3;PercIns=0.5;
>Lachesis_group3:12705883-12712399 ID=repeat_TE0030617;Target=Repeat_27261 5700 12241;Class=ClassI/LTR/Gypsy;PercDiv=9.0;PercDel=2.6;PercIns=2.2;
>Lachesis_group3:12712400-12714535 ID=repeat_TE0030618;Target=Repeat_11750 4812 8219;Class=ClassI/LTR/Gypsy;PercDiv=1.7;PercDel=0.3;PercIns=0.5;
>Lachesis_group3:12737074-12737695 ID=repeat_TE0030710;Target=Repeat_17964 1521 2157;Class=ClassI/LTR/Gypsy;PercDiv=30.8;PercDel=4.2;PercIns=1.7;
>Lachesis_group3:12751792-12753174 ID=repeat_TE0030741;Target=Repeat_21747 4588 5947;Class=ClassI/LTR/Copia;PercDiv=12.8;PercDel=3.7;PercIns=3.1;
>Lachesis_group3:12759723-12760360 ID=repeat_TE0030753;Target=Repeat_13616 10727 11361;Class=ClassI/LTR/Copia;PercDiv=7.3;PercDel=3.4;PercIns=0.1;
>Lachesis_group3:12763128-12763630 ID=repeat_TE0030766;Target=Repeat_28995 2564 3538;Class=ClassI/LTR/Copia;PercDiv=30.5;PercDel=3.3;PercIns=4.1;
>Lachesis_group3:12766066-12767621 ID=repeat_TE0030781;Target=Repeat_12048 2415 3971;Class=ClassI/LTR/Gypsy;PercDiv=7.0;PercDel=0.3;PercIns=0.2;
>Lachesis_group3:12767614-12768869 ID=repeat_TE0030784;Target=Repeat_8097 10598 11834;Class=ClassI/LTR/Copia;PercDiv=6.0;PercDel=1.4;PercIns=2.9;
>Lachesis_group3:12769151-12770647 ID=repeat_TE0030789;Target=Repeat_2637 5547 7060;Class=ClassI/LTR/Gypsy;PercDiv=8.5;PercDel=1.3;PercIns=0.2;
>Lachesis_group3:12795346-12795872 ID=repeat_TE0030862;Target=Repeat_24030 14497 15050;Class=ClassI/LTR/Gypsy;PercDiv=18.3;PercDel=7.9;PercIns=2.8;
>Lachesis_group3:12797726-12800348 ID=repeat_TE0030871;Target=Repeat_28038 5179 7802;Class=ClassI/LTR/Copia;PercDiv=1.1;PercDel=0.1;PercIns=0.1;
>Lachesis_group3:12804159-12824855 ID=repeat_TE0030884;Target=Repeat_11751 1 17983;Class=ClassI/LTR/Gypsy;PercDiv=0.5;PercDel=0.2;PercIns=0.2;
>Lachesis_group3:12825056-12839814 ID=repeat_TE0030888;Target=Repeat_41751 1 12280;Class=ClassI/LTR/Gypsy;PercDiv=2.4;PercDel=1.0;PercIns=1.1;
>Lachesis_group3:12859506-12877985 ID=repeat_TE0030962;Target=Repeat_6693 1 18419;Class=ClassI/LTR/Gypsy;PercDiv=0.4;PercDel=0.3;PercIns=0.3;
>Lachesis_group3:12881821-12882755 ID=repeat_TE0030983;Target=Repeat_28965 19250 20189;Class=ClassI/LTR/Gypsy;PercDiv=26.9;PercDel=5.7;PercIns=5.1;
>Lachesis_group3:12883902-12884906 ID=repeat_TE0030986;Target=Repeat_4225 208 1749;Class=ClassI/LTR/Copia;PercDiv=10.4;PercDel=1.1;PercIns=1.8;
>Lachesis_group3:12889936-12891333 ID=repeat_TE0031020;Target=Repeat_13919 9816 11212;Class=ClassI/LTR/Gypsy;PercDiv=11.6;PercDel=1.6;PercIns=1.7;
>Lachesis_group3:12891314-12896300 ID=repeat_TE0031021;Target=Repeat_24486 3662 9626;Class=ClassI/LTR/Gypsy;PercDiv=7.9;PercDel=2.4;PercIns=1.5;
>Lachesis_group3:12901469-12902041 ID=repeat_TE0031030;Target=Repeat_8681 7814 8384;Class=ClassI/LTR/Copia;PercDiv=31.8;PercDel=3.5;PercIns=3.9;
>Lachesis_group3:12913393-12913965 ID=repeat_TE0031054;Target=Repeat_2697 8578 9149;Class=ClassI/LTR/Gypsy;PercDiv=5.6;PercDel=0.0;PercIns=0.2;
>Lachesis_group3:12932702-12947235 ID=repeat_TE0031115;Target=Repeat_8875 1 14534;Class=ClassI/LTR/Gypsy;PercDiv=0.0;PercDel=0.0;PercIns=0.0;
>Lachesis_group3:12957325-12970833 ID=repeat_TE0031170;Target=Repeat_8876 1 13509;Class=ClassI/LTR/Gypsy;PercDiv=0.0;PercDel=0.0;PercIns=0.0;
>Lachesis_group3:13002943-13016450 ID=repeat_TE0031222;Target=Repeat_8876 1 13509;Class=ClassI/LTR/Gypsy;PercDiv=0.1;PercDel=0.0;PercIns=0.0;
>Lachesis_group3:13030332-13031828 ID=repeat_TE0031262;Target=Repeat_14215 15469 16965;Class=ClassI/LTR/Gypsy;PercDiv=1.8;PercDel=0.0;PercIns=0.0;
>Lachesis_group3:13031829-13035877 ID=repeat_TE0031263;Target=Repeat_20587 11226 16796;Class=ClassI/LTR/Copia;PercDiv=1.2;PercDel=0.5;PercIns=0.0;
>Lachesis_group3:13032206-13036395 ID=repeat_TE0031264;Target=Repeat_15835 1 4213;Class=ClassI/LTR/Copia;PercDiv=1.9;PercDel=0.8;PercIns=0.3;
>Lachesis_group3:13039837-13040608 ID=repeat_TE0031272;Target=Repeat_2788 4706 5476;Class=ClassI/LTR/Copia;PercDiv=8.0;PercDel=0.8;PercIns=0.9;
>Lachesis_group3:13040609-13051754 ID=repeat_TE0031274;Target=Repeat_8880 1 20746;Class=ClassI/LTR/Gypsy;PercDiv=0.1;PercDel=0.0;PercIns=0.0;
>Lachesis_group3:13077742-13078432 ID=repeat_TE0031338;Target=Repeat_4490 3169 3859;Class=ClassI/LTR/Copia;PercDiv=5.9;PercDel=0.0;PercIns=0.0;
>Lachesis_group3:13083391-13084844 ID=repeat_TE0031350;Target=Repeat_9271 1723 3187;Class=ClassI/LTR/Gypsy;PercDiv=28.3;PercDel=2.3;PercIns=1.5;
>Lachesis_group3:13108927-13110351 ID=repeat_TE0031446;Target=Repeat_12441 23260 24672;Class=ClassI/LTR/Copia;PercDiv=17.1;PercDel=4.8;PercIns=5.7;
>Lachesis_group3:13109581-13111929 ID=repeat_TE0031447;Target=Repeat_2771 1 2325;Class=ClassI/LTR/Gypsy;PercDiv=7.1;PercDel=1.0;PercIns=2.1;
>Lachesis_group3:13112255-13113418 ID=repeat_TE0031450;Target=Repeat_15873 8343 9510;Class=ClassI/LTR/Copia;PercDiv=26.9;PercDel=2.6;PercIns=2.2;
>Lachesis_group3:13120708-13125246 ID=repeat_TE0031475;Target=Repeat_8881 1 4539;Class=ClassI/LTR/Copia;PercDiv=0.0;PercDel=0.0;PercIns=0.0;
>Lachesis_group3:13129973-13134945 ID=repeat_TE0031492;Target=Repeat_8882 1 4973;Class=ClassI/LTR/Copia;PercDiv=0.0;PercDel=0.0;PercIns=0.0;
>Lachesis_group3:13138250-13138839 ID=repeat_TE0031514;Target=Repeat_23656 17902 18479;Class=ClassI/LTR/Copia;PercDiv=11.1;PercDel=2.0;PercIns=4.2;
>Lachesis_group3:13174420-13174931 ID=repeat_TE0031658;Target=Repeat_13023 8774 9270;Class=ClassI/LTR/Copia;PercDiv=13.1;PercDel=1.4;PercIns=4.4;
>Lachesis_group3:13175108-13176088 ID=repeat_TE0031660;Target=Repeat_15147 19065 20036;Class=ClassI/LTR/Copia;PercDiv=15.8;PercDel=5.6;PercIns=6.6;
>Lachesis_group3:13189040-13189754 ID=repeat_TE0031694;Target=Repeat_25769 5232 5957;Class=ClassI/LTR/Copia;PercDiv=15.7;PercDel=5.2;PercIns=3.6;
>Lachesis_group3:13198411-13199066 ID=repeat_TE0031740;Target=Repeat_20547 8412 9088;Class=ClassI/LTR/Gypsy;PercDiv=20.6;PercDel=4.9;PercIns=1.6;
>Lachesis_group3:13204689-13205325 ID=repeat_TE0031761;Target=Repeat_7670 6945 7577;Class=ClassI/LTR/Gypsy;PercDiv=3.8;PercDel=0.5;PercIns=1.1;
>Lachesis_group3:13205321-13206561 ID=repeat_TE0031762;Target=Repeat_7670 714 1993;Class=ClassI/LTR/Gypsy;PercDiv=11.1;PercDel=4.0;PercIns=0.9;
>Lachesis_group3:13208924-13219958 ID=repeat_TE0031768;Target=Repeat_8884 1 11035;Class=ClassI/LTR/Gypsy;PercDiv=0.0;PercDel=0.0;PercIns=0.0;
>Lachesis_group3:13219941-13239067 ID=repeat_TE0031769;Target=Repeat_8884 1 18770;Class=ClassI/LTR/Gypsy;PercDiv=0.4;PercDel=0.1;PercIns=0.1;
>Lachesis_group3:13268308-13269273 ID=repeat_TE0031844;Target=Repeat_12935 16221 17166;Class=ClassI/LTR/Gypsy;PercDiv=3.2;PercDel=0.1;PercIns=2.2;
>Lachesis_group3:13269649-13272661 ID=repeat_TE0031851;Target=Repeat_23454 1 3009;Class=ClassI/LTR/Gypsy;PercDiv=1.1;PercDel=0.1;PercIns=0.2;
>Lachesis_group3:13269993-13281016 ID=repeat_TE0031852;Target=Repeat_5317 1 10717;Class=ClassI/LTR/Gypsy;PercDiv=1.9;PercDel=0.1;PercIns=0.1;
>Lachesis_group3:13281016-13281810 ID=repeat_TE0031854;Target=Repeat_12935 17213 18031;Class=ClassI/LTR/Gypsy;PercDiv=3.8;PercDel=3.1;PercIns=0.1;
>Lachesis_group3:13281439-13282199 ID=repeat_TE0031855;Target=Repeat_12935 17658 18436;Class=ClassI/LTR/Gypsy;PercDiv=2.2;PercDel=2.4;PercIns=0.0;
>Lachesis_group3:13306386-13306990 ID=repeat_TE0031904;Target=Repeat_22158 1015 1575;Class=ClassI/LTR/Copia;PercDiv=6.2;PercDel=1.4;PercIns=2.7;
>Lachesis_group3:13337649-13338216 ID=repeat_TE0031957;Target=Repeat_20709 949 1613;Class=ClassI/LTR/Copia;PercDiv=26.8;PercDel=9.3;PercIns=9.4;
>Lachesis_group3:13351606-13352726 ID=repeat_TE0031995;Target=Repeat_29472 3602 4713;Class=ClassI/LTR/Gypsy;PercDiv=21.3;PercDel=3.4;PercIns=4.2;
>Lachesis_group3:13351938-13352844 ID=repeat_TE0031996;Target=Repeat_15188 8190 9076;Class=ClassI/LTR/Gypsy;PercDiv=18.0;PercDel=1.4;PercIns=3.7;
>Lachesis_group3:13362209-13362938 ID=repeat_TE0032042;Target=Repeat_10495 524 1249;Class=ClassI/LTR/Copia;PercDiv=22.9;PercDel=4.4;PercIns=5.0;
>Lachesis_group3:13367810-13372638 ID=repeat_TE0032077;Target=Repeat_22660 7637 12472;Class=ClassI/LTR/Gypsy;PercDiv=3.8;PercDel=0.4;PercIns=0.2;
>Lachesis_group3:13382456-13383233 ID=repeat_TE0032107;Target=Repeat_8653 6318 7112;Class=ClassI/LTR/Gypsy;PercDiv=2.3;PercDel=2.4;PercIns=0.2;
>Lachesis_group3:13383234-13383737 ID=repeat_TE0032108;Target=Repeat_9979 16321 16826;Class=ClassI/LTR/Gypsy;PercDiv=2.8;PercDel=0.4;PercIns=0.0;
>Lachesis_group3:13384857-13385382 ID=repeat_TE0032117;Target=Repeat_27287 3604 4139;Class=ClassI/LTR/Gypsy;PercDiv=9.7;PercDel=2.1;PercIns=0.2;
>Lachesis_group3:13391757-13392270 ID=repeat_TE0032147;Target=Repeat_7108 220 713;Class=ClassI/LTR/Copia;PercDiv=3.1;PercDel=2.5;PercIns=6.7;
>Lachesis_group3:13416726-13431508 ID=repeat_TE0032168;Target=Repeat_8889 1 14783;Class=ClassI/LTR/Gypsy;PercDiv=0.0;PercDel=0.0;PercIns=0.0;
>Lachesis_group3:13448354-13449683 ID=repeat_TE0032173;Target=Repeat_26672 13552 14869;Class=ClassI/LTR/Gypsy;PercDiv=5.5;PercDel=1.1;PercIns=2.0;
>Lachesis_group3:13448913-13450217 ID=repeat_TE0032174;Target=Repeat_8889 1129 2795;Class=ClassI/LTR/Gypsy;PercDiv=0.6;PercDel=0.2;PercIns=0.3;
>Lachesis_group3:13450218-13453633 ID=repeat_TE0032175;Target=Repeat_19691 9405 12845;Class=ClassI/LTR/Gypsy;PercDiv=10.9;PercDel=4.6;PercIns=3.8;
>Lachesis_group3:13453634-13463009 ID=repeat_TE0032176;Target=Repeat_8889 2796 14783;Class=ClassI/LTR/Gypsy;PercDiv=0.6;PercDel=0.2;PercIns=0.3;
>Lachesis_group3:13483258-13484649 ID=repeat_TE0032203;Target=Repeat_20083 6777 8171;Class=ClassI/LTR/Copia;PercDiv=6.0;PercDel=0.8;PercIns=0.6;
>Lachesis_group3:13486872-13487554 ID=repeat_TE0032213;Target=Repeat_63779 1072 1775;Class=ClassI/LTR/Gypsy;PercDiv=21.9;PercDel=5.3;PercIns=2.1;
>Lachesis_group3:13488944-13490364 ID=repeat_TE0032224;Target=Repeat_6647 9362 11579;Class=ClassI/LTR/Copia;PercDiv=1.9;PercDel=0.3;PercIns=0.1;
>Lachesis_group3:13492144-13492788 ID=repeat_TE0032231;Target=Repeat_6131 1189 1816;Class=ClassI/LTR/Copia;PercDiv=8.2;PercDel=1.1;PercIns=3.8;
>Lachesis_group3:13498794-13499596 ID=repeat_TE0032247;Target=Repeat_4411 11420 12125;Class=ClassI/LTR/Copia;PercDiv=2.0;PercDel=1.3;PercIns=2.9;
>Lachesis_group3:13503783-13509796 ID=repeat_TE0032271;Target=Repeat_8892 1 6807;Class=ClassI/LTR/Copia;PercDiv=0.1;PercDel=0.0;PercIns=0.1;
>Lachesis_group3:13515123-13522144 ID=repeat_TE0032286;Target=Repeat_8893 1 7022;Class=ClassI/LTR/Copia;PercDiv=0.0;PercDel=0.0;PercIns=0.0;
>Lachesis_group3:13525970-13526639 ID=repeat_TE0032301;Target=Repeat_21268 7503 8371;Class=ClassI/LTR/?;PercDiv=4.8;PercDel=6.7;PercIns=0.6;
>Lachesis_group3:13526641-13528859 ID=repeat_TE0032303;Target=Repeat_3519 5559 7762;Class=ClassI/LTR/Gypsy;PercDiv=2.3;PercDel=0.5;PercIns=0.8;
>Lachesis_group3:13528860-13546486 ID=repeat_TE0032304;Target=Repeat_8894 1 16660;Class=ClassI/LTR/Gypsy;PercDiv=0.9;PercDel=0.1;PercIns=0.1;
>Lachesis_group3:13550335-13551136 ID=repeat_TE0032310;Target=Repeat_15752 2922 3731;Class=ClassI/LTR/Copia;PercDiv=6.9;PercDel=2.0;PercIns=1.0;
>Lachesis_group3:13567440-13571805 ID=repeat_TE0032367;Target=Repeat_8895 65 6520;Class=ClassI/LTR/Copia;PercDiv=1.7;PercDel=0.2;PercIns=0.2;
>Lachesis_group3:13592149-13593931 ID=repeat_TE0032428;Target=Repeat_28061 10566 12345;Class=ClassI/LTR/Gypsy;PercDiv=0.8;PercDel=0.6;PercIns=0.7;
>Lachesis_group3:13594269-13600277 ID=repeat_TE0032430;Target=Repeat_8896 1 6009;Class=ClassI/LTR/Gypsy;PercDiv=0.0;PercDel=0.0;PercIns=0.0;
>Lachesis_group3:13605299-13605814 ID=repeat_TE0032437;Target=Repeat_26641 94 611;Class=ClassI/LTR/Gypsy;PercDiv=9.2;PercDel=3.1;PercIns=2.7;
>Lachesis_group3:13618368-13618927 ID=repeat_TE0032472;Target=Repeat_11521 3857 4499;Class=ClassI/LTR/Copia;PercDiv=7.1;PercDel=1.8;PercIns=0.5;
>Lachesis_group3:13625778-13626653 ID=repeat_TE0032500;Target=Copia-13_CP-I 114 998;Class=ClassI/LTR/Copia;PercDiv=24.1;PercDel=1.0;PercIns=0.0;
>Lachesis_group3:13626670-13628100 ID=repeat_TE0032501;Target=Copia-13_CP-I 1039 2483;Class=ClassI/LTR/Copia;PercDiv=23.1;PercDel=1.1;PercIns=0.1;
>Lachesis_group3:13628282-13630142 ID=repeat_TE0032502;Target=Copia-13_CP-I 2599 4438;Class=ClassI/LTR/Copia;PercDiv=19.6;PercDel=1.1;PercIns=0.7;
>Lachesis_group3:13631916-13632461 ID=repeat_TE0032509;Target=Repeat_15409 7626 7906;Class=ClassI/LTR/Copia;PercDiv=13.5;PercDel=5.1;PercIns=4.9;
>Lachesis_group3:13634697-13638845 ID=repeat_TE0032526;Target=Repeat_4323 10319 14476;Class=ClassI/LTR/Copia;PercDiv=3.8;PercDel=0.4;PercIns=0.1;
>Lachesis_group3:13667091-13667758 ID=repeat_TE0032622;Target=Repeat_3810 13559 14249;Class=ClassI/LTR/Copia;PercDiv=30.0;PercDel=3.6;PercIns=0.1;
>Lachesis_group3:13668904-13671693 ID=repeat_TE0032629;Target=Repeat_24324 16457 19129;Class=ClassI/LTR/Copia;PercDiv=7.8;PercDel=1.6;PercIns=1.6;
>Lachesis_group3:13671684-13672229 ID=repeat_TE0032630;Target=Repeat_25999 4387 4939;Class=ClassI/LTR/Copia;PercDiv=9.4;PercDel=1.5;PercIns=0.2;
>Lachesis_group3:13697234-13698657 ID=repeat_TE0032706;Target=Repeat_28868 14540 15936;Class=ClassI/LTR/Copia;PercDiv=6.0;PercDel=0.5;PercIns=0.5;
>Lachesis_group3:13699664-13700772 ID=repeat_TE0032714;Target=Repeat_15060 3696 4790;Class=ClassI/LTR/Copia;PercDiv=6.4;PercDel=0.2;PercIns=1.5;
>Lachesis_group3:13716295-13722151 ID=repeat_TE0032770;Target=Repeat_2530 1373 7006;Class=ClassI/LTR/Copia;PercDiv=5.2;PercDel=1.3;PercIns=0.9;
>Lachesis_group3:13719178-13722602 ID=repeat_TE0032771;Target=Repeat_27239 1 3797;Class=ClassI/LTR/Copia;PercDiv=11.9;PercDel=3.5;PercIns=3.3;
>Lachesis_group3:13777233-13777861 ID=repeat_TE0032916;Target=Repeat_11433 1004 1627;Class=ClassI/LTR/Gypsy;PercDiv=3.5;PercDel=0.2;PercIns=1.0;
>Lachesis_group3:13781650-13784211 ID=repeat_TE0032934;Target=Repeat_20246 29 2322;Class=ClassI/LTR/Gypsy;PercDiv=3.1;PercDel=1.5;PercIns=1.6;
>Lachesis_group3:13784530-13785375 ID=repeat_TE0032936;Target=Repeat_20246 2323 3083;Class=ClassI/LTR/Gypsy;PercDiv=3.1;PercDel=1.5;PercIns=1.6;
>Lachesis_group3:13787381-13798491 ID=repeat_TE0032956;Target=Repeat_8900 1 11033;Class=ClassI/LTR/Gypsy;PercDiv=0.2;PercDel=0.1;PercIns=0.0;
>Lachesis_group3:13799420-13800286 ID=repeat_TE0032963;Target=Repeat_19769 11317 12173;Class=ClassI/LTR/Copia;PercDiv=3.9;PercDel=0.0;PercIns=1.2;
>Lachesis_group3:13799560-13804197 ID=repeat_TE0032964;Target=Repeat_10850 369 5014;Class=ClassI/LTR/Copia;PercDiv=1.4;PercDel=0.3;PercIns=0.1;
>Lachesis_group3:13844338-13856274 ID=repeat_TE0033064;Target=Repeat_17570 6949 20289;Class=ClassI/LTR/Copia;PercDiv=1.8;PercDel=0.1;PercIns=0.3;
>Lachesis_group3:13863561-13864121 ID=repeat_TE0033106;Target=Repeat_21905 11171 11646;Class=ClassI/LTR/Gypsy;PercDiv=18.1;PercDel=0.7;PercIns=3.8;
>Lachesis_group3:13869739-13870261 ID=repeat_TE0033118;Target=Repeat_27818 3411 3767;Class=ClassI/LTR/Gypsy;PercDiv=6.6;PercDel=0.9;PercIns=2.5;
>Lachesis_group3:13875004-13876380 ID=repeat_TE0033124;Target=Repeat_28965 19260 20652;Class=ClassI/LTR/Gypsy;PercDiv=4.2;PercDel=1.4;PercIns=0.3;
>Lachesis_group3:13875684-13876375 ID=repeat_TE0033125;Target=Copia-98_GM-I 78 1014;Class=ClassI/LTR/Copia;PercDiv=10.2;PercDel=0.7;PercIns=0.8;
>Lachesis_group3:13876376-13877687 ID=repeat_TE0033126;Target=Repeat_28965 3217 4527;Class=ClassI/LTR/Gypsy;PercDiv=4.1;PercDel=0.0;PercIns=0.1;
>Lachesis_group3:13877688-13880141 ID=repeat_TE0033127;Target=Copia-98_GM-I 1015 4343;Class=ClassI/LTR/Copia;PercDiv=10.2;PercDel=0.7;PercIns=0.8;
>Lachesis_group3:13879734-13880856 ID=repeat_TE0033128;Target=Repeat_28965 3 1155;Class=ClassI/LTR/Gypsy;PercDiv=3.8;PercDel=2.9;PercIns=0.2;
>Lachesis_group3:13881155-13888090 ID=repeat_TE0033130;Target=Repeat_8904 1 6936;Class=ClassI/LTR/Copia;PercDiv=0.0;PercDel=0.0;PercIns=0.0;
>Lachesis_group3:13889247-13907194 ID=repeat_TE0033135;Target=Repeat_8905 1 18476;Class=ClassI/LTR/Gypsy;PercDiv=0.1;PercDel=0.1;PercIns=0.0;
>Lachesis_group3:13914931-13916267 ID=repeat_TE0033153;Target=Repeat_7670 6464 7814;Class=ClassI/LTR/Gypsy;PercDiv=5.7;PercDel=1.7;PercIns=0.7;
>Lachesis_group3:13920190-13920818 ID=repeat_TE0033170;Target=Repeat_107636 5 633;Class=ClassI/LTR/Gypsy;PercDiv=12.2;PercDel=6.2;PercIns=6.2;
>Lachesis_group3:13925403-13927318 ID=repeat_TE0033179;Target=Repeat_29335 17989 19895;Class=ClassI/LTR/Gypsy;PercDiv=8.8;PercDel=2.9;PercIns=3.4;
>Lachesis_group3:13925408-13928265 ID=repeat_TE0033180;Target=Repeat_25582 16777 19809;Class=ClassI/LTR/Gypsy;PercDiv=4.4;PercDel=1.4;PercIns=1.3;
>Lachesis_group3:13928266-13931678 ID=repeat_TE0033181;Target=Repeat_19678 2783 6181;Class=ClassI/LTR/Gypsy;PercDiv=4.8;PercDel=1.1;PercIns=1.5;
>Lachesis_group3:13931679-13932555 ID=repeat_TE0033182;Target=Repeat_25582 15847 16776;Class=ClassI/LTR/Gypsy;PercDiv=4.4;PercDel=1.4;PercIns=1.3;
>Lachesis_group3:13932556-13934146 ID=repeat_TE0033183;Target=Repeat_7820 1 1564;Class=ClassI/LTR/Gypsy;PercDiv=17.4;PercDel=4.8;PercIns=6.7;
>Lachesis_group3:13934147-13949072 ID=repeat_TE0033184;Target=Repeat_25582 1 15846;Class=ClassI/LTR/Gypsy;PercDiv=4.4;PercDel=1.4;PercIns=1.3;
>Lachesis_group3:13949071-13961019 ID=repeat_TE0033186;Target=Repeat_12783 714 19698;Class=ClassI/LTR/Gypsy;PercDiv=5.6;PercDel=1.0;PercIns=1.0;
>Lachesis_group3:13960417-13961092 ID=repeat_TE0033187;Target=Repeat_19243 5660 6316;Class=ClassI/LTR/Gypsy;PercDiv=5.7;PercDel=2.8;PercIns=5.8;
>Lachesis_group3:13963601-13964547 ID=repeat_TE0033200;Target=Repeat_7301 1 951;Class=ClassI/LTR/Copia;PercDiv=9.4;PercDel=0.9;PercIns=0.5;
>Lachesis_group3:13977242-13977811 ID=repeat_TE0033251;Target=Repeat_28594 13418 13987;Class=ClassI/LTR/Gypsy;PercDiv=20.1;PercDel=8.6;PercIns=8.6;
>Lachesis_group3:14003960-14005937 ID=repeat_TE0033315;Target=Repeat_6832 6915 8884;Class=ClassI/LTR/Gypsy;PercDiv=7.3;PercDel=0.8;PercIns=1.2;
>Lachesis_group3:14008695-14013029 ID=repeat_TE0033330;Target=Repeat_10614 234 6190;Class=ClassI/LTR/Gypsy;PercDiv=32.9;PercDel=2.6;PercIns=2.5;
>Lachesis_group3:14018402-14022395 ID=repeat_TE0033361;Target=Repeat_26230 1143 5124;Class=ClassI/LTR/Gypsy;PercDiv=23.1;PercDel=2.5;PercIns=2.8;
>Lachesis_group3:14026545-14036671 ID=repeat_TE0033392;Target=Repeat_8908 1 17159;Class=ClassI/LTR/Copia;PercDiv=0.0;PercDel=0.0;PercIns=0.0;
>Lachesis_group3:14036672-14067699 ID=repeat_TE0033393;Target=Repeat_8909 1 17876;Class=ClassI/LTR/Copia;PercDiv=0.1;PercDel=0.0;PercIns=0.1;
>Lachesis_group3:14164783-14166653 ID=repeat_TE0033520;Target=Repeat_7113 11166 13019;Class=ClassI/LTR/Copia;PercDiv=5.8;PercDel=0.7;PercIns=1.6;
>Lachesis_group3:14166653-14167261 ID=repeat_TE0033522;Target=Repeat_14497 821 1431;Class=ClassI/LTR/Gypsy;PercDiv=4.3;PercDel=0.5;PercIns=0.2;
>Lachesis_group3:14178901-14179460 ID=repeat_TE0033537;Target=Repeat_20420 819 1869;Class=ClassI/LTR/Copia;PercDiv=25.1;PercDel=5.1;PercIns=8.4;
>Lachesis_group3:14179461-14179984 ID=repeat_TE0033538;Target=Repeat_21299 633 1154;Class=ClassI/LTR/Copia;PercDiv=11.9;PercDel=3.2;PercIns=3.6;
>Lachesis_group3:14186537-14189118 ID=repeat_TE0033547;Target=Repeat_27211 9500 12054;Class=ClassI/LTR/Gypsy;PercDiv=3.2;PercDel=1.1;PercIns=1.7;
>Lachesis_group3:14189086-14190066 ID=repeat_TE0033548;Target=Repeat_25019 925 1926;Class=ClassI/LTR/Copia;PercDiv=4.3;PercDel=1.1;PercIns=0.7;
>Lachesis_group3:14190104-14191531 ID=repeat_TE0033553;Target=Repeat_19195 6552 15280;Class=ClassI/LTR/Gypsy;PercDiv=7.8;PercDel=0.5;PercIns=0.8;
>Lachesis_group3:14191532-14195916 ID=repeat_TE0033555;Target=Repeat_13387 1779 6173;Class=ClassI/LTR/Gypsy;PercDiv=4.6;PercDel=0.3;PercIns=0.1;
>Lachesis_group3:14195911-14197046 ID=repeat_TE0033557;Target=Repeat_19141 1325 2446;Class=ClassI/LTR/Gypsy;PercDiv=8.2;PercDel=1.7;PercIns=2.9;
>Lachesis_group3:14197130-14198041 ID=repeat_TE0033559;Target=Repeat_29632 13842 14638;Class=ClassI/LTR/Gypsy;PercDiv=10.1;PercDel=1.5;PercIns=3.4;
>Lachesis_group3:14198042-14199630 ID=repeat_TE0033561;Target=Repeat_14497 5369 6978;Class=ClassI/LTR/Gypsy;PercDiv=4.8;PercDel=1.4;PercIns=0.1;
>Lachesis_group3:14199632-14209175 ID=repeat_TE0033564;Target=Repeat_8912 1 9544;Class=ClassI/LTR/Gypsy;PercDiv=0.0;PercDel=0.0;PercIns=0.0;
>Lachesis_group3:14209175-14210688 ID=repeat_TE0033567;Target=Repeat_16506 2857 8432;Class=ClassI/LTR/Gypsy;PercDiv=7.3;PercDel=1.2;PercIns=1.9;
>Lachesis_group3:14210689-14214493 ID=repeat_TE0033568;Target=Repeat_14497 1 3797;Class=ClassI/LTR/Gypsy;PercDiv=3.1;PercDel=0.5;PercIns=0.7;
>Lachesis_group3:14214482-14218485 ID=repeat_TE0033569;Target=Repeat_24384 1923 5947;Class=ClassI/LTR/Copia;PercDiv=2.8;PercDel=0.8;PercIns=0.3;
>Lachesis_group3:14217755-14218635 ID=repeat_TE0033570;Target=Repeat_11968 1 897;Class=ClassI/LTR/Copia;PercDiv=17.2;PercDel=5.6;PercIns=3.7;
>Lachesis_group3:14232880-14233582 ID=repeat_TE0033614;Target=Repeat_22661 1 729;Class=ClassI/LTR/Copia;PercDiv=3.7;PercDel=3.8;PercIns=0.1;
>Lachesis_group3:14238103-14239072 ID=repeat_TE0033636;Target=Repeat_10503 1 950;Class=ClassI/LTR/Copia;PercDiv=9.2;PercDel=3.9;PercIns=2.8;
>Lachesis_group3:14238205-14243089 ID=repeat_TE0033638;Target=Repeat_22313 2907 7796;Class=ClassI/LTR/Gypsy;PercDiv=5.3;PercDel=0.3;PercIns=0.2;
>Lachesis_group3:14238712-14243625 ID=repeat_TE0033639;Target=Repeat_24240 4954 9886;Class=ClassI/LTR/Copia;PercDiv=4.6;PercDel=1.0;PercIns=0.6;
>Lachesis_group3:14244702-14247830 ID=repeat_TE0033646;Target=Repeat_22403 16225 19087;Class=ClassI/LTR/Gypsy;PercDiv=10.3;PercDel=2.1;PercIns=3.2;
>Lachesis_group3:14286835-14287614 ID=repeat_TE0033748;Target=Repeat_18206 13370 14133;Class=ClassI/LTR/Gypsy;PercDiv=11.8;PercDel=3.0;PercIns=5.1;
>Lachesis_group3:14292408-14294308 ID=repeat_TE0033758;Target=Repeat_23391 1020 2923;Class=ClassI/LTR/Copia;PercDiv=12.4;PercDel=2.7;PercIns=2.5;
>Lachesis_group3:14300597-14301107 ID=repeat_TE0033784;Target=Repeat_21369 12081 12594;Class=ClassI/LTR/Gypsy;PercDiv=1.4;PercDel=0.6;PercIns=0.0;
>Lachesis_group3:14316586-14328524 ID=repeat_TE0033831;Target=Repeat_8916 1 11939;Class=ClassI/LTR/Gypsy;PercDiv=0.0;PercDel=0.0;PercIns=0.0;
>Lachesis_group3:14330202-14331357 ID=repeat_TE0033835;Target=Repeat_9892 11488 13272;Class=ClassI/LTR/Gypsy;PercDiv=4.7;PercDel=0.9;PercIns=0.7;
>Lachesis_group3:14330732-14331584 ID=repeat_TE0033836;Target=Repeat_20419 419 1269;Class=ClassI/LTR/Gypsy;PercDiv=24.0;PercDel=6.8;PercIns=7.0;
>Lachesis_group3:14331509-14332691 ID=repeat_TE0033837;Target=Repeat_11180 1 1705;Class=ClassI/LTR/Gypsy;PercDiv=5.2;PercDel=1.7;PercIns=1.1;
>Lachesis_group3:14332847-14353772 ID=repeat_TE0033841;Target=Repeat_8917 1 21177;Class=ClassI/LTR/Gypsy;PercDiv=0.1;PercDel=0.0;PercIns=0.0;
>Lachesis_group3:14365445-14367744 ID=repeat_TE0033859;Target=Repeat_8918 1 2300;Class=ClassI/LTR/Gypsy;PercDiv=0.0;PercDel=0.0;PercIns=0.0;
>Lachesis_group3:14387747-14388713 ID=repeat_TE0033958;Target=Repeat_12510 3081 4050;Class=ClassI/LTR/Gypsy;PercDiv=2.5;PercDel=0.5;PercIns=0.2;
>Lachesis_group3:14390167-14402837 ID=repeat_TE0033970;Target=Repeat_22907 20 12878;Class=ClassI/LTR/Gypsy;PercDiv=0.2;PercDel=0.1;PercIns=0.1;
>Lachesis_group3:14413910-14414486 ID=repeat_TE0034004;Target=Repeat_25746 1404 1974;Class=ClassI/LTR/Gypsy;PercDiv=20.0;PercDel=2.8;PercIns=3.9;
>Lachesis_group3:14444191-14444865 ID=repeat_TE0034093;Target=Repeat_4411 11420 12118;Class=ClassI/LTR/Copia;PercDiv=2.8;PercDel=4.2;PercIns=0.6;
>Lachesis_group3:14450424-14453519 ID=repeat_TE0034112;Target=Repeat_15775 3354 6464;Class=ClassI/LTR/Copia;PercDiv=3.1;PercDel=1.6;PercIns=1.1;
>Lachesis_group3:14451592-14456663 ID=repeat_TE0034113;Target=Repeat_22126 16021 21098;Class=ClassI/LTR/Copia;PercDiv=2.7;PercDel=1.1;PercIns=0.9;
>Lachesis_group3:14458227-14472531 ID=repeat_TE0034118;Target=Repeat_14177 19 14430;Class=ClassI/LTR/Gypsy;PercDiv=5.0;PercDel=0.8;PercIns=0.9;
>Lachesis_group3:14477257-14478219 ID=repeat_TE0034140;Target=Repeat_9593 3905 5001;Class=ClassI/LTR/Gypsy;PercDiv=9.7;PercDel=2.9;PercIns=1.7;
>Lachesis_group3:14478258-14478980 ID=repeat_TE0034143;Target=Repeat_9593 7449 8149;Class=ClassI/LTR/Gypsy;PercDiv=4.4;PercDel=0.0;PercIns=1.2;
>Lachesis_group3:14478495-14480040 ID=repeat_TE0034144;Target=Repeat_2617 2788 4311;Class=ClassI/LTR/Copia;PercDiv=13.7;PercDel=0.7;PercIns=2.2;
>Lachesis_group3:14479694-14480725 ID=repeat_TE0034146;Target=Repeat_9593 8673 9688;Class=ClassI/LTR/Gypsy;PercDiv=11.8;PercDel=0.3;PercIns=1.9;
>Lachesis_group3:14489002-14489588 ID=repeat_TE0034183;Target=Repeat_15354 11384 11960;Class=ClassI/LTR/Gypsy;PercDiv=7.3;PercDel=0.0;PercIns=1.7;
>Lachesis_group3:14494234-14506128 ID=repeat_TE0034205;Target=Repeat_8922 1 11822;Class=ClassI/LTR/Gypsy;PercDiv=0.1;PercDel=0.0;PercIns=0.0;
>Lachesis_group3:14523605-14526596 ID=repeat_TE0034215;Target=Repeat_15260 1252 4256;Class=ClassI/LTR/Copia;PercDiv=2.6;PercDel=0.5;PercIns=0.0;
>Lachesis_group3:14534591-14535127 ID=repeat_TE0034266;Target=Repeat_21213 16471 16983;Class=ClassI/LTR/Copia;PercDiv=14.5;PercDel=4.9;PercIns=1.3;
>Lachesis_group3:14544763-14545526 ID=repeat_TE0034309;Target=Repeat_10977 6985 7740;Class=ClassI/LTR/Copia;PercDiv=7.3;PercDel=0.5;PercIns=1.6;
>Lachesis_group3:14552552-14553149 ID=repeat_TE0034335;Target=Repeat_8922 4887 5477;Class=ClassI/LTR/Gypsy;PercDiv=0.7;PercDel=0.0;PercIns=1.2;
>Lachesis_group3:14566194-14568519 ID=repeat_TE0034374;Target=Repeat_13045 16631 18947;Class=ClassI/LTR/Gypsy;PercDiv=5.5;PercDel=0.8;PercIns=0.1;
>Lachesis_group3:14573312-14573864 ID=repeat_TE0034396;Target=Repeat_27287 3613 4164;Class=ClassI/LTR/Gypsy;PercDiv=3.8;PercDel=0.0;PercIns=0.2;
>Lachesis_group3:14580708-14581652 ID=repeat_TE0034421;Target=Repeat_4496 5 954;Class=ClassI/LTR/Copia;PercDiv=6.6;PercDel=0.7;PercIns=0.2;
>Lachesis_group3:14581652-14582183 ID=repeat_TE0034423;Target=Repeat_14789 5444 5981;Class=ClassI/LTR/Copia;PercDiv=25.3;PercDel=3.0;PercIns=1.9;
>Lachesis_group3:14586167-14587297 ID=repeat_TE0034445;Target=Repeat_12352 8000 9118;Class=ClassI/LTR/Copia;PercDiv=5.5;PercDel=0.1;PercIns=1.2;
>Lachesis_group3:14590654-14594444 ID=repeat_TE0034458;Target=Repeat_4506 6439 10230;Class=ClassI/LTR/Gypsy;PercDiv=2.2;PercDel=0.6;PercIns=0.6;
>Lachesis_group3:14591646-14597475 ID=repeat_TE0034459;Target=Repeat_7599 8697 13452;Class=ClassI/LTR/Gypsy;PercDiv=8.5;PercDel=0.5;PercIns=0.6;
>Lachesis_group3:14597568-14601432 ID=repeat_TE0034461;Target=Repeat_4506 4498 10230;Class=ClassI/LTR/Gypsy;PercDiv=2.1;PercDel=0.5;PercIns=0.4;
>Lachesis_group3:14611599-14614316 ID=repeat_TE0034488;Target=Repeat_28943 4512 7232;Class=ClassI/LTR/Copia;PercDiv=0.9;PercDel=0.1;PercIns=0.0;
>Lachesis_group3:14619400-14624195 ID=repeat_TE0034518;Target=Repeat_15922 1587 6419;Class=ClassI/LTR/Copia;PercDiv=5.2;PercDel=1.4;PercIns=1.4;
>Lachesis_group3:14624595-14629833 ID=repeat_TE0034526;Target=Repeat_22540 11257 16515;Class=ClassI/LTR/Gypsy;PercDiv=4.5;PercDel=1.4;PercIns=1.0;
>Lachesis_group3:14627895-14631676 ID=repeat_TE0034527;Target=Repeat_4832 1029 3819;Class=ClassI/LTR/Gypsy;PercDiv=7.7;PercDel=3.3;PercIns=2.6;
>Lachesis_group3:14651917-14664872 ID=repeat_TE0034594;Target=Repeat_8925 1 15142;Class=ClassI/LTR/Gypsy;PercDiv=0.0;PercDel=0.0;PercIns=0.0;
>Lachesis_group3:14664384-14664936 ID=repeat_TE0034595;Target=Repeat_15828 1702 2252;Class=ClassI/LTR/Gypsy;PercDiv=20.5;PercDel=6.2;PercIns=6.5;
>Lachesis_group3:14675317-14676370 ID=repeat_TE0034614;Target=Repeat_14523 3783 4854;Class=ClassI/LTR/Gypsy;PercDiv=19.8;PercDel=3.9;PercIns=2.1;
>Lachesis_group3:14687336-14687991 ID=repeat_TE0034671;Target=Repeat_19322 6649 7306;Class=ClassI/LTR/Copia;PercDiv=10.8;PercDel=1.7;PercIns=1.4;
>Lachesis_group3:14688061-14690762 ID=repeat_TE0034674;Target=Repeat_5722 8753 11467;Class=ClassI/LTR/Gypsy;PercDiv=17.6;PercDel=5.1;PercIns=4.6;
>Lachesis_group3:14718653-14719188 ID=repeat_TE0034742;Target=Repeat_12479 624 1160;Class=ClassI/LTR/Gypsy;PercDiv=5.1;PercDel=0.8;PercIns=0.6;
>Lachesis_group3:14728381-14729009 ID=repeat_TE0034783;Target=Repeat_4035 3224 3790;Class=ClassI/LTR/Copia;PercDiv=21.8;PercDel=6.4;PercIns=2.7;
>Lachesis_group3:14729178-14729720 ID=repeat_TE0034789;Target=Repeat_30078 166 699;Class=ClassI/LTR/Copia;PercDiv=18.4;PercDel=3.0;PercIns=4.7;
>Lachesis_group3:14733811-14734621 ID=repeat_TE0034801;Target=Repeat_48192 1150 1979;Class=ClassI/LTR/Copia;PercDiv=22.4;PercDel=3.8;PercIns=1.4;
>Lachesis_group3:14776943-14789431 ID=repeat_TE0034908;Target=Repeat_8927 1 12371;Class=ClassI/LTR/Copia;PercDiv=0.1;PercDel=0.0;PercIns=0.0;
>Lachesis_group3:14790382-14791293 ID=repeat_TE0034918;Target=Repeat_10923 16175 17152;Class=ClassI/LTR/Copia;PercDiv=15.1;PercDel=5.3;PercIns=2.4;
>Lachesis_group3:14862638-14863861 ID=repeat_TE0035037;Target=Repeat_20083 3737 4963;Class=ClassI/LTR/Copia;PercDiv=13.8;PercDel=0.9;PercIns=0.7;
>Lachesis_group3:14863863-14865786 ID=repeat_TE0035039;Target=Repeat_19061 5927 7850;Class=ClassI/LTR/Gypsy;PercDiv=7.8;PercDel=0.3;PercIns=0.3;
>Lachesis_group3:14878011-14878550 ID=repeat_TE0035100;Target=Repeat_24824 926 1481;Class=ClassI/LTR/Copia;PercDiv=3.9;PercDel=3.0;PercIns=0.0;
>Lachesis_group3:14879098-14879967 ID=repeat_TE0035104;Target=Repeat_11849 10475 11331;Class=ClassI/LTR/Copia;PercDiv=8.4;PercDel=2.8;PercIns=4.3;
>Lachesis_group3:14885956-14892718 ID=repeat_TE0035131;Target=Repeat_8930 5 6816;Class=ClassI/LTR/Copia;PercDiv=0.0;PercDel=0.0;PercIns=0.0;
>Lachesis_group3:14893507-14908902 ID=repeat_TE0035138;Target=Repeat_8931 1 15711;Class=ClassI/LTR/Copia;PercDiv=0.1;PercDel=0.0;PercIns=0.0;
>Lachesis_group3:14909798-14912175 ID=repeat_TE0035145;Target=Repeat_8584 820 2472;Class=ClassI/LTR/Gypsy;PercDiv=14.0;PercDel=4.1;PercIns=5.3;
>Lachesis_group3:14910832-14912392 ID=repeat_TE0035147;Target=Repeat_28076 15772 17266;Class=ClassI/LTR/Gypsy;PercDiv=17.6;PercDel=3.7;PercIns=5.1;
>Lachesis_group3:14912663-14916022 ID=repeat_TE0035153;Target=Repeat_14523 8326 11793;Class=ClassI/LTR/Gypsy;PercDiv=10.2;PercDel=4.8;PercIns=3.1;
>Lachesis_group3:14916155-14920388 ID=repeat_TE0035157;Target=Repeat_8932 1 5056;Class=ClassI/LTR/Copia;PercDiv=1.5;PercDel=1.1;PercIns=0.7;
>Lachesis_group3:14922237-14923750 ID=repeat_TE0035170;Target=Repeat_93793 15 1051;Class=ClassI/LTR/Copia;PercDiv=12.9;PercDel=9.2;PercIns=6.0;
>Lachesis_group3:14923737-14924539 ID=repeat_TE0035173;Target=Repeat_28076 1647 2400;Class=ClassI/LTR/Gypsy;PercDiv=13.7;PercDel=2.9;PercIns=2.9;
>Lachesis_group3:14925425-14928252 ID=repeat_TE0035180;Target=Repeat_14523 8956 11793;Class=ClassI/LTR/Gypsy;PercDiv=9.9;PercDel=4.9;PercIns=3.9;
>Lachesis_group3:14928385-14933865 ID=repeat_TE0035182;Target=Repeat_8932 1 5474;Class=ClassI/LTR/Copia;PercDiv=0.9;PercDel=0.2;PercIns=0.3;
>Lachesis_group3:14934003-14934705 ID=repeat_TE0035185;Target=Repeat_23703 438 1168;Class=ClassI/LTR/Copia;PercDiv=9.5;PercDel=5.0;PercIns=1.0;
>Lachesis_group3:14934706-14935358 ID=repeat_TE0035186;Target=Repeat_9863 6711 8098;Class=ClassI/LTR/Copia;PercDiv=11.9;PercDel=4.8;PercIns=3.5;
>Lachesis_group3:14935367-14936002 ID=repeat_TE0035187;Target=Repeat_18708 1281 1909;Class=ClassI/LTR/Copia;PercDiv=11.2;PercDel=0.6;PercIns=1.8;
>Lachesis_group3:14935989-14936627 ID=repeat_TE0035188;Target=Repeat_28076 15918 16673;Class=ClassI/LTR/Gypsy;PercDiv=12.9;PercDel=3.1;PercIns=2.4;
>Lachesis_group3:14937063-14940440 ID=repeat_TE0035192;Target=Repeat_14523 8326 11793;Class=ClassI/LTR/Gypsy;PercDiv=10.1;PercDel=6.4;PercIns=3.8;
>Lachesis_group3:14940573-14956368 ID=repeat_TE0035193;Target=Repeat_8932 1 15796;Class=ClassI/LTR/Copia;PercDiv=0.0;PercDel=0.0;PercIns=0.0;
>Lachesis_group3:14956940-14957733 ID=repeat_TE0035198;Target=Repeat_8932 128 899;Class=ClassI/LTR/Copia;PercDiv=7.0;PercDel=0.6;PercIns=3.5;
>Lachesis_group3:14963715-14969091 ID=repeat_TE0035225;Target=Repeat_8933 1 5377;Class=ClassI/LTR/Copia;PercDiv=0.0;PercDel=0.0;PercIns=0.0;
>Lachesis_group3:15013467-15014002 ID=repeat_TE0035383;Target=Repeat_6114 4620 5156;Class=ClassI/LTR/Gypsy;PercDiv=3.4;PercDel=0.2;PercIns=0.0;
>Lachesis_group3:15016092-15016857 ID=repeat_TE0035405;Target=Repeat_101492 5145 5933;Class=ClassI/LTR/Copia;PercDiv=27.8;PercDel=3.1;PercIns=0.8;
>Lachesis_group3:15020476-15021093 ID=repeat_TE0035415;Target=Repeat_101492 360 998;Class=ClassI/LTR/Copia;PercDiv=30.1;PercDel=4.5;PercIns=1.1;
>Lachesis_group3:15030784-15033133 ID=repeat_TE0035458;Target=Repeat_23228 9083 11421;Class=ClassI/LTR/Gypsy;PercDiv=13.7;PercDel=4.5;PercIns=5.0;
>Lachesis_group3:15030785-15034110 ID=repeat_TE0035459;Target=Repeat_23228 1 3306;Class=ClassI/LTR/Gypsy;PercDiv=16.9;PercDel=5.1;PercIns=5.8;
>Lachesis_group3:15032517-15035754 ID=repeat_TE0035460;Target=Repeat_17684 1552 5096;Class=ClassI/LTR/Gypsy;PercDiv=9.8;PercDel=4.2;PercIns=4.2;
>Lachesis_group3:15036070-15047492 ID=repeat_TE0035462;Target=Repeat_11978 1000 12416;Class=ClassI/LTR/Copia;PercDiv=3.0;PercDel=0.5;PercIns=0.5;
>Lachesis_group3:15047916-15051521 ID=repeat_TE0035468;Target=Repeat_18331 1029 12223;Class=ClassI/LTR/Gypsy;PercDiv=7.0;PercDel=2.4;PercIns=2.2;
>Lachesis_group3:15051522-15055542 ID=repeat_TE0035469;Target=Repeat_23228 18299 22128;Class=ClassI/LTR/Gypsy;PercDiv=11.0;PercDel=3.6;PercIns=3.5;
>Lachesis_group3:15072699-15079302 ID=repeat_TE0035543;Target=Repeat_8935 1 6604;Class=ClassI/LTR/Copia;PercDiv=0.0;PercDel=0.0;PercIns=0.0;
>Lachesis_group3:15105193-15116106 ID=repeat_TE0035616;Target=Repeat_8937 1 17521;Class=ClassI/LTR/Gypsy;PercDiv=0.0;PercDel=0.0;PercIns=0.0;
>Lachesis_group3:15118680-15123089 ID=repeat_TE0035631;Target=Repeat_25577 2866 7174;Class=ClassI/LTR/Copia;PercDiv=3.8;PercDel=0.0;PercIns=0.0;
>Lachesis_group3:15121740-15123731 ID=repeat_TE0035633;Target=Repeat_8681 6513 8990;Class=ClassI/LTR/Copia;PercDiv=26.3;PercDel=5.0;PercIns=6.0;
>Lachesis_group3:15123917-15124526 ID=repeat_TE0035635;Target=Repeat_28452 7016 7638;Class=ClassI/LTR/Copia;PercDiv=18.4;PercDel=1.0;PercIns=1.1;
>Lachesis_group3:15123989-15128650 ID=repeat_TE0035637;Target=Repeat_10388 16600 21244;Class=ClassI/LTR/Gypsy;PercDiv=5.5;PercDel=0.4;PercIns=0.8;
>Lachesis_group3:15142888-15143489 ID=repeat_TE0035706;Target=Repeat_18753 745 1348;Class=ClassI/LTR/Gypsy;PercDiv=12.6;PercDel=1.5;PercIns=1.2;
>Lachesis_group3:15144880-15145394 ID=repeat_TE0035716;Target=Repeat_19342 543 1054;Class=ClassI/LTR/Copia;PercDiv=3.9;PercDel=0.2;PercIns=0.8;
>Lachesis_group3:15145696-15146235 ID=repeat_TE0035720;Target=Repeat_14523 2212 2754;Class=ClassI/LTR/Gypsy;PercDiv=21.1;PercDel=3.9;PercIns=3.3;
>Lachesis_group3:15185782-15187286 ID=repeat_TE0035832;Target=Repeat_15916 1 2673;Class=ClassI/LTR/Copia;PercDiv=4.8;PercDel=1.9;PercIns=0.4;
>Lachesis_group3:15189334-15190123 ID=repeat_TE0035843;Target=Repeat_24694 15945 16745;Class=ClassI/LTR/Copia;PercDiv=17.9;PercDel=3.2;PercIns=1.8;
>Lachesis_group3:15190778-15191522 ID=repeat_TE0035846;Target=Repeat_10612 8068 8813;Class=ClassI/LTR/Copia;PercDiv=24.9;PercDel=2.5;PercIns=2.4;
>Lachesis_group3:15192932-15197110 ID=repeat_TE0035856;Target=SHACOP19_I_MT-int 1 4183;Class=ClassI/LTR/Copia;PercDiv=24.3;PercDel=1.5;PercIns=1.4;
>Lachesis_group3:15195825-15197375 ID=repeat_TE0035857;Target=Repeat_20193 10801 12354;Class=ClassI/LTR/Copia;PercDiv=3.3;PercDel=0.2;PercIns=0.0;
>Lachesis_group3:15208759-15209274 ID=repeat_TE0035908;Target=Repeat_28153 15627 16144;Class=ClassI/LTR/Gypsy;PercDiv=7.8;PercDel=0.6;PercIns=0.2;
>Lachesis_group3:15215904-15220340 ID=repeat_TE0035959;Target=Repeat_23203 2326 7292;Class=ClassI/LTR/Gypsy;PercDiv=1.9;PercDel=0.0;PercIns=0.3;
>Lachesis_group3:15228914-15229661 ID=repeat_TE0035963;Target=Repeat_12691 987 1739;Class=ClassI/LTR/Gypsy;PercDiv=1.2;PercDel=1.1;PercIns=0.4;
>Lachesis_group3:15230394-15231508 ID=repeat_TE0035969;Target=Repeat_20553 6884 8011;Class=ClassI/LTR/Copia;PercDiv=4.4;PercDel=1.3;PercIns=0.1;
>Lachesis_group3:15233652-15235804 ID=repeat_TE0035984;Target=Repeat_23345 758 2907;Class=ClassI/LTR/Gypsy;PercDiv=12.5;PercDel=3.3;PercIns=3.5;
>Lachesis_group3:15243666-15249904 ID=repeat_TE0036022;Target=Repeat_18394 5700 12107;Class=ClassI/LTR/Gypsy;PercDiv=5.2;PercDel=2.7;PercIns=2.0;
>Lachesis_group3:15249905-15251160 ID=repeat_TE0036023;Target=Repeat_15957 2633 7018;Class=ClassI/LTR/Gypsy;PercDiv=6.2;PercDel=2.3;PercIns=2.5;
>Lachesis_group3:15251847-15268472 ID=repeat_TE0036026;Target=Repeat_18927 1 16741;Class=ClassI/LTR/Gypsy;PercDiv=2.6;PercDel=1.1;PercIns=1.1;
>Lachesis_group3:15267697-15268472 ID=repeat_TE0036027;Target=Repeat_26340 18461 19381;Class=ClassI/LTR/Gypsy;PercDiv=6.1;PercDel=1.4;PercIns=1.5;
>Lachesis_group3:15268473-15269385 ID=repeat_TE0036028;Target=Repeat_28958 11445 12367;Class=ClassI/LTR/Gypsy;PercDiv=16.3;PercDel=4.5;PercIns=3.4;
>Lachesis_group3:15269386-15283822 ID=repeat_TE0036029;Target=Repeat_26340 1316 18460;Class=ClassI/LTR/Gypsy;PercDiv=6.1;PercDel=1.4;PercIns=1.5;
>Lachesis_group3:15283823-15284845 ID=repeat_TE0036030;Target=Repeat_27378 9201 10201;Class=ClassI/LTR/Gypsy;PercDiv=17.5;PercDel=2.5;PercIns=4.8;
>Lachesis_group3:15284846-15285949 ID=repeat_TE0036031;Target=Repeat_26340 1 1315;Class=ClassI/LTR/Gypsy;PercDiv=6.1;PercDel=1.4;PercIns=1.5;
>Lachesis_group3:15285950-15290597 ID=repeat_TE0036034;Target=Repeat_27517 1 4699;Class=ClassI/LTR/Gypsy;PercDiv=15.5;PercDel=6.0;PercIns=6.2;
>Lachesis_group3:15295105-15297965 ID=repeat_TE0036056;Target=Repeat_27998 1 2846;Class=ClassI/LTR/Copia;PercDiv=6.0;PercDel=0.1;PercIns=0.2;
>Lachesis_group3:15298166-15299471 ID=repeat_TE0036060;Target=Repeat_27795 5468 6797;Class=ClassI/LTR/Gypsy;PercDiv=16.1;PercDel=2.5;PercIns=2.9;
>Lachesis_group3:15320525-15329800 ID=repeat_TE0036163;Target=Repeat_29183 4416 13744;Class=ClassI/LTR/Gypsy;PercDiv=7.7;PercDel=1.9;PercIns=1.6;
>Lachesis_group3:15329801-15341815 ID=repeat_TE0036167;Target=Repeat_8942 1 12015;Class=ClassI/LTR/Gypsy;PercDiv=0.0;PercDel=0.0;PercIns=0.0;
>Lachesis_group3:15341816-15346769 ID=repeat_TE0036169;Target=Repeat_4010 9151 12963;Class=ClassI/LTR/Gypsy;PercDiv=3.1;PercDel=1.0;PercIns=0.4;
>Lachesis_group3:15352645-15353385 ID=repeat_TE0036219;Target=Repeat_16331 7785 8532;Class=ClassI/LTR/Gypsy;PercDiv=5.9;PercDel=1.9;PercIns=0.9;
>Lachesis_group3:15367003-15367944 ID=repeat_TE0036242;Target=Repeat_16482 5342 6569;Class=ClassI/LTR/Copia;PercDiv=20.0;PercDel=4.3;PercIns=3.2;
>Lachesis_group3:15369482-15370180 ID=repeat_TE0036253;Target=Repeat_27650 15303 15989;Class=ClassI/LTR/Copia;PercDiv=25.1;PercDel=5.3;PercIns=7.1;
>Lachesis_group3:15383824-15384765 ID=repeat_TE0036290;Target=Repeat_2563 1 938;Class=ClassI/LTR/Copia;PercDiv=12.9;PercDel=1.1;PercIns=1.5;
>Lachesis_group3:15385991-15394385 ID=repeat_TE0036298;Target=Repeat_19501 1989 10369;Class=ClassI/LTR/Gypsy;PercDiv=3.4;PercDel=0.2;PercIns=0.5;
>Lachesis_group3:15394381-15395537 ID=repeat_TE0036299;Target=Repeat_8092 77 1244;Class=ClassI/LTR/Copia;PercDiv=5.7;PercDel=1.6;PercIns=0.6;
>Lachesis_group3:15395556-15396323 ID=repeat_TE0036302;Target=Repeat_12724 882 1662;Class=ClassI/LTR/Gypsy;PercDiv=2.8;PercDel=2.5;PercIns=0.8;
>Lachesis_group3:15396642-15397279 ID=repeat_TE0036307;Target=Repeat_23891 11341 11992;Class=ClassI/LTR/Gypsy;PercDiv=26.8;PercDel=6.3;PercIns=4.0;
>Lachesis_group3:15397253-15397847 ID=repeat_TE0036310;Target=Repeat_12388 642 1244;Class=ClassI/LTR/Gypsy;PercDiv=5.4;PercDel=1.5;PercIns=0.2;
>Lachesis_group3:15397887-15398754 ID=repeat_TE0036313;Target=Repeat_12352 8411 9271;Class=ClassI/LTR/Copia;PercDiv=9.8;PercDel=0.3;PercIns=1.2;
>Lachesis_group3:15409697-15423065 ID=repeat_TE0036351;Target=Repeat_8944 1 13369;Class=ClassI/LTR/Gypsy;PercDiv=0.0;PercDel=0.0;PercIns=0.0;
>Lachesis_group3:15425494-15426287 ID=repeat_TE0036358;Target=Repeat_12352 945 1741;Class=ClassI/LTR/Copia;PercDiv=28.4;PercDel=1.6;PercIns=1.2;
>Lachesis_group3:15449190-15452116 ID=repeat_TE0036417;Target=Repeat_2872 11329 14246;Class=ClassI/LTR/Gypsy;PercDiv=4.1;PercDel=1.2;PercIns=1.5;
>Lachesis_group3:15452117-15463217 ID=repeat_TE0036418;Target=Repeat_8945 40 13100;Class=ClassI/LTR/Gypsy;PercDiv=0.7;PercDel=0.2;PercIns=0.2;
>Lachesis_group3:15464664-15465599 ID=repeat_TE0036435;Target=Repeat_21446 187 2394;Class=ClassI/LTR/Gypsy;PercDiv=13.3;PercDel=6.0;PercIns=5.2;
>Lachesis_group3:15469397-15470356 ID=repeat_TE0036450;Target=Repeat_28995 3218 4190;Class=ClassI/LTR/Copia;PercDiv=32.6;PercDel=4.3;PercIns=2.9;
>Lachesis_group3:15481209-15489751 ID=repeat_TE0036489;Target=Repeat_8946 1 8530;Class=ClassI/LTR/Copia;PercDiv=0.0;PercDel=0.0;PercIns=0.0;
>Lachesis_group3:15490112-15491241 ID=repeat_TE0036492;Target=Repeat_6310 1 1130;Class=ClassI/LTR/Gypsy;PercDiv=14.6;PercDel=0.2;PercIns=0.2;
>Lachesis_group3:15522631-15531411 ID=repeat_TE0036534;Target=Repeat_8948 1 13610;Class=ClassI/LTR/Gypsy;PercDiv=0.6;PercDel=0.3;PercIns=0.2;
>Lachesis_group3:15531412-15533863 ID=repeat_TE0036536;Target=Repeat_24423 234 2671;Class=ClassI/LTR/Gypsy;PercDiv=17.2;PercDel=6.4;PercIns=7.0;
>Lachesis_group3:15556180-15556773 ID=repeat_TE0036644;Target=Repeat_7487 11590 12178;Class=ClassI/LTR/Gypsy;PercDiv=29.3;PercDel=6.1;PercIns=7.0;
>Lachesis_group3:15571748-15577541 ID=repeat_TE0036712;Target=Repeat_12186 1 5825;Class=ClassI/LTR/Gypsy;PercDiv=2.1;PercDel=0.9;PercIns=0.4;
>Lachesis_group3:15573136-15583953 ID=repeat_TE0036713;Target=Repeat_15620 5310 16652;Class=ClassI/LTR/Gypsy;PercDiv=3.8;PercDel=1.0;PercIns=1.0;
>Lachesis_group3:15583954-15585414 ID=repeat_TE0036714;Target=Repeat_3994 5298 6754;Class=ClassI/LTR/?;PercDiv=11.3;PercDel=3.2;PercIns=3.5;
>Lachesis_group3:15585415-15592686 ID=repeat_TE0036715;Target=Repeat_12186 1 5078;Class=ClassI/LTR/Gypsy;PercDiv=2.8;PercDel=1.1;PercIns=0.5;
>Lachesis_group3:15585488-15588927 ID=repeat_TE0036716;Target=Repeat_15620 1701 5309;Class=ClassI/LTR/Gypsy;PercDiv=3.8;PercDel=1.0;PercIns=1.0;
>Lachesis_group3:15589030-15601103 ID=repeat_TE0036717;Target=Repeat_3373 5714 17761;Class=ClassI/LTR/Gypsy;PercDiv=2.0;PercDel=0.6;PercIns=0.8;
>Lachesis_group3:15601257-15602800 ID=repeat_TE0036719;Target=Repeat_12186 11831 13959;Class=ClassI/LTR/Gypsy;PercDiv=4.6;PercDel=1.6;PercIns=1.4;
>Lachesis_group3:15602801-15605348 ID=repeat_TE0036720;Target=Repeat_12817 2984 5530;Class=ClassI/LTR/Gypsy;PercDiv=3.1;PercDel=1.4;PercIns=0.7;
>Lachesis_group3:15604658-15606510 ID=repeat_TE0036721;Target=Repeat_21391 1914 3765;Class=ClassI/LTR/Gypsy;PercDiv=8.1;PercDel=2.6;PercIns=2.7;
>Lachesis_group3:15606511-15608158 ID=repeat_TE0036722;Target=Repeat_12186 13960 16235;Class=ClassI/LTR/Gypsy;PercDiv=4.6;PercDel=1.6;PercIns=1.4;
>Lachesis_group3:15609905-15622250 ID=repeat_TE0036734;Target=Repeat_25894 1 12346;Class=ClassI/LTR/Gypsy;PercDiv=0.0;PercDel=0.0;PercIns=0.0;
>Lachesis_group3:15635729-15637388 ID=repeat_TE0036741;Target=Repeat_25894 1384 3022;Class=ClassI/LTR/Gypsy;PercDiv=0.8;PercDel=0.1;PercIns=0.1;
>Lachesis_group3:15651041-15652395 ID=repeat_TE0036816;Target=Repeat_20083 3612 4967;Class=ClassI/LTR/Copia;PercDiv=12.8;PercDel=0.8;PercIns=0.7;
>Lachesis_group3:15656782-15659390 ID=repeat_TE0036840;Target=Repeat_48108 12302 14909;Class=ClassI/LTR/Copia;PercDiv=1.0;PercDel=0.0;PercIns=0.0;
>Lachesis_group3:15657391-15663691 ID=repeat_TE0036842;Target=Repeat_13599 636 6980;Class=ClassI/LTR/Copia;PercDiv=2.6;PercDel=0.9;PercIns=0.9;
>Lachesis_group3:15667966-15677387 ID=repeat_TE0036850;Target=Repeat_5595 3600 12992;Class=ClassI/LTR/Gypsy;PercDiv=0.6;PercDel=0.1;PercIns=0.4;
>Lachesis_group3:15675391-15678293 ID=repeat_TE0036851;Target=Repeat_2112 10021 12913;Class=ClassI/LTR/Gypsy;PercDiv=0.8;PercDel=0.1;PercIns=0.4;
>Lachesis_group3:15713267-15714105 ID=repeat_TE0036924;Target=Repeat_2464 2674 4558;Class=ClassI/LTR/Copia;PercDiv=13.3;PercDel=4.0;PercIns=4.5;
>Lachesis_group3:15717218-15717750 ID=repeat_TE0036932;Target=Repeat_23216 6253 6788;Class=ClassI/LTR/Copia;PercDiv=21.0;PercDel=1.5;PercIns=0.9;
>Lachesis_group3:15741225-15741815 ID=repeat_TE0037040;Target=Repeat_21871 2139 2743;Class=ClassI/LTR/Gypsy;PercDiv=3.8;PercDel=5.1;PercIns=2.6;
>Lachesis_group3:15754787-15775944 ID=repeat_TE0037079;Target=Repeat_25897 1 21158;Class=ClassI/LTR/Copia;PercDiv=0.0;PercDel=0.0;PercIns=0.0;
>Lachesis_group3:15788155-15788970 ID=repeat_TE0037120;Target=Repeat_22888 5471 6307;Class=ClassI/LTR/Copia;PercDiv=2.0;PercDel=2.8;PercIns=0.2;
>Lachesis_group3:15792607-15793288 ID=repeat_TE0037126;Target=Repeat_22888 1705 2451;Class=ClassI/LTR/Copia;PercDiv=0.9;PercDel=0.5;PercIns=0.0;
>Lachesis_group3:15795301-15802466 ID=repeat_TE0037138;Target=Repeat_3687 9941 17097;Class=ClassI/LTR/Copia;PercDiv=3.4;PercDel=0.4;PercIns=0.4;
>Lachesis_group3:15819393-15819959 ID=repeat_TE0037182;Target=Repeat_4763 19537 20141;Class=ClassI/LTR/Copia;PercDiv=14.4;PercDel=8.4;PercIns=4.3;
>Lachesis_group3:15835114-15835716 ID=repeat_TE0037227;Target=Gypsy-87_GM-I 1 607;Class=ClassI/LTR/Gypsy;PercDiv=28.8;PercDel=5.0;PercIns=4.3;
>Lachesis_group3:15861720-15862260 ID=repeat_TE0037339;Target=Repeat_24858 579 1123;Class=ClassI/LTR/Gypsy;PercDiv=2.6;PercDel=0.7;PercIns=0.0;
>Lachesis_group3:15871326-15872287 ID=repeat_TE0037373;Target=Repeat_8815 1 754;Class=ClassI/LTR/Copia;PercDiv=7.0;PercDel=2.5;PercIns=0.6;
>Lachesis_group3:15899729-15905688 ID=repeat_TE0037453;Target=Repeat_13762 1 5289;Class=ClassI/LTR/Copia;PercDiv=2.7;PercDel=0.6;PercIns=0.3;
>Lachesis_group3:15904800-15905800 ID=repeat_TE0037454;Target=Repeat_14215 16 1034;Class=ClassI/LTR/Gypsy;PercDiv=10.1;PercDel=3.4;PercIns=1.6;
>Lachesis_group3:15908160-15908829 ID=repeat_TE0037460;Target=Repeat_16103 1 662;Class=ClassI/LTR/Copia;PercDiv=5.0;PercDel=0.8;PercIns=2.0;
>Lachesis_group3:15940257-15941448 ID=repeat_TE0037520;Target=Repeat_3346 3994 5921;Class=ClassI/LTR/Gypsy;PercDiv=20.9;PercDel=5.8;PercIns=7.0;
>Lachesis_group3:15941467-15942429 ID=repeat_TE0037523;Target=Repeat_8336 12475 13109;Class=ClassI/LTR/Gypsy;PercDiv=17.3;PercDel=4.0;PercIns=4.2;
>Lachesis_group3:15942399-15943914 ID=repeat_TE0037525;Target=Repeat_12256 1 1504;Class=ClassI/LTR/Gypsy;PercDiv=4.8;PercDel=0.8;PercIns=1.6;
>Lachesis_group3:15943919-15955343 ID=repeat_TE0037527;Target=Repeat_25903 1 17353;Class=ClassI/LTR/Gypsy;PercDiv=0.1;PercDel=0.0;PercIns=0.0;
>Lachesis_group3:15955344-15957969 ID=repeat_TE0037529;Target=Repeat_27024 135 3934;Class=ClassI/LTR/Gypsy;PercDiv=4.3;PercDel=1.0;PercIns=0.7;
>Lachesis_group3:15966851-15967530 ID=repeat_TE0037564;Target=Repeat_3462 4274 4961;Class=ClassI/LTR/Copia;PercDiv=8.9;PercDel=3.8;PercIns=2.6;
>Lachesis_group3:15967513-15977930 ID=repeat_TE0037565;Target=Repeat_25904 1 13093;Class=ClassI/LTR/Gypsy;PercDiv=0.2;PercDel=0.1;PercIns=0.1;
>Lachesis_group3:15981045-15982052 ID=repeat_TE0037567;Target=Repeat_25904 13094 14362;Class=ClassI/LTR/Gypsy;PercDiv=0.2;PercDel=0.1;PercIns=0.1;
>Lachesis_group3:15984472-15985116 ID=repeat_TE0037586;Target=Repeat_20262 9738 10387;Class=ClassI/LTR/Gypsy;PercDiv=11.3;PercDel=2.0;PercIns=1.2;
>Lachesis_group3:15990964-15993831 ID=repeat_TE0037616;Target=Repeat_6536 1 2772;Class=ClassI/LTR/Gypsy;PercDiv=3.7;PercDel=0.4;PercIns=1.2;
>Lachesis_group3:15999334-16000652 ID=repeat_TE0037640;Target=Repeat_19509 7983 9301;Class=ClassI/LTR/Gypsy;PercDiv=3.4;PercDel=0.2;PercIns=0.2;
>Lachesis_group3:16001249-16009575 ID=repeat_TE0037643;Target=Repeat_13522 672 9010;Class=ClassI/LTR/Copia;PercDiv=3.4;PercDel=0.2;PercIns=0.1;
>Lachesis_group3:16007443-16009909 ID=repeat_TE0037644;Target=Repeat_17661 10322 12789;Class=ClassI/LTR/Gypsy;PercDiv=12.3;PercDel=1.2;PercIns=1.1;
>Lachesis_group3:16017601-16020134 ID=repeat_TE0037672;Target=Repeat_9607 8812 11335;Class=ClassI/LTR/Gypsy;PercDiv=11.5;PercDel=1.4;PercIns=0.8;
>Lachesis_group3:16020054-16031212 ID=repeat_TE0037673;Target=Repeat_5781 4493 17874;Class=ClassI/LTR/Copia;PercDiv=0.8;PercDel=0.1;PercIns=0.3;
>Lachesis_group3:16024275-16032182 ID=repeat_TE0037674;Target=Repeat_5281 1 7907;Class=ClassI/LTR/Copia;PercDiv=0.6;PercDel=0.3;PercIns=0.4;
>Lachesis_group3:16032182-16037327 ID=repeat_TE0037676;Target=Repeat_15773 2456 7594;Class=ClassI/LTR/Gypsy;PercDiv=9.6;PercDel=0.9;PercIns=1.0;
>Lachesis_group3:16045439-16045994 ID=repeat_TE0037701;Target=Repeat_20262 9803 10387;Class=ClassI/LTR/Gypsy;PercDiv=11.7;PercDel=6.5;PercIns=1.2;
>Lachesis_group3:16051726-16054620 ID=repeat_TE0037731;Target=Repeat_6536 1 2798;Class=ClassI/LTR/Gypsy;PercDiv=3.7;PercDel=0.3;PercIns=1.2;
>Lachesis_group3:16062038-16070370 ID=repeat_TE0037762;Target=Repeat_13522 672 9010;Class=ClassI/LTR/Copia;PercDiv=3.4;PercDel=0.1;PercIns=0.1;
>Lachesis_group3:16068238-16070699 ID=repeat_TE0037764;Target=Repeat_17661 10322 12789;Class=ClassI/LTR/Gypsy;PercDiv=12.0;PercDel=1.3;PercIns=1.0;
>Lachesis_group3:16078389-16087793 ID=repeat_TE0037794;Target=Repeat_29314 1343 10741;Class=ClassI/LTR/Gypsy;PercDiv=11.3;PercDel=1.1;PercIns=1.1;
>Lachesis_group3:16080181-16089261 ID=repeat_TE0037795;Target=Repeat_10945 1798 10868;Class=ClassI/LTR/Gypsy;PercDiv=6.5;PercDel=0.6;PercIns=0.4;
>Lachesis_group3:16097446-16115961 ID=repeat_TE0037827;Target=Repeat_25908 1 18516;Class=ClassI/LTR/Gypsy;PercDiv=0.0;PercDel=0.0;PercIns=0.0;
>Lachesis_group3:16121607-16140150 ID=repeat_TE0037863;Target=Repeat_25909 1 18544;Class=ClassI/LTR/Gypsy;PercDiv=0.0;PercDel=0.0;PercIns=0.0;
>Lachesis_group3:16141792-16142938 ID=repeat_TE0037869;Target=Repeat_17569 1 1133;Class=ClassI/LTR/Copia;PercDiv=4.8;PercDel=0.3;PercIns=1.6;
>Lachesis_group3:16142935-16144205 ID=repeat_TE0037871;Target=Repeat_17569 64 1315;Class=ClassI/LTR/Copia;PercDiv=4.3;PercDel=0.3;PercIns=1.8;
>Lachesis_group3:16178361-16191424 ID=repeat_TE0038037;Target=Repeat_25910 1 13064;Class=ClassI/LTR/Gypsy;PercDiv=0.0;PercDel=0.0;PercIns=0.0;
>Lachesis_group3:16195610-16196211 ID=repeat_TE0038054;Target=Repeat_27094 3209 3821;Class=ClassI/LTR/Copia;PercDiv=20.5;PercDel=4.0;PercIns=2.1;
>Lachesis_group3:16203690-16206003 ID=repeat_TE0038099;Target=Repeat_25911 624 2937;Class=ClassI/LTR/Gypsy;PercDiv=0.3;PercDel=0.5;PercIns=0.5;
>Lachesis_group3:16204859-16206203 ID=repeat_TE0038101;Target=Repeat_4032 7707 11641;Class=ClassI/LTR/Gypsy;PercDiv=6.4;PercDel=2.6;PercIns=2.5;
>Lachesis_group3:16206204-16214501 ID=repeat_TE0038102;Target=Repeat_25911 3978 11305;Class=ClassI/LTR/Gypsy;PercDiv=2.1;PercDel=1.3;PercIns=0.8;
>Lachesis_group3:16214502-16215369 ID=repeat_TE0038104;Target=Repeat_4032 2984 7706;Class=ClassI/LTR/Gypsy;PercDiv=6.4;PercDel=2.6;PercIns=2.5;
>Lachesis_group3:16215370-16226163 ID=repeat_TE0038105;Target=Repeat_25911 1 10794;Class=ClassI/LTR/Gypsy;PercDiv=0.0;PercDel=0.0;PercIns=0.0;
>Lachesis_group3:16225263-16229519 ID=repeat_TE0038107;Target=Repeat_9413 1945 6224;Class=ClassI/LTR/Gypsy;PercDiv=6.0;PercDel=2.2;PercIns=1.6;
>Lachesis_group3:16230043-16231339 ID=repeat_TE0038111;Target=Repeat_10831 11260 12393;Class=ClassI/LTR/Gypsy;PercDiv=4.6;PercDel=1.0;PercIns=0.7;
>Lachesis_group3:16250593-16251370 ID=repeat_TE0038190;Target=Repeat_4939 1445 2220;Class=ClassI/LTR/Copia;PercDiv=30.0;PercDel=2.4;PercIns=2.7;
>Lachesis_group3:16265901-16284724 ID=repeat_TE0038238;Target=Repeat_25913 1 18783;Class=ClassI/LTR/Gypsy;PercDiv=0.0;PercDel=0.0;PercIns=0.0;
>Lachesis_group3:16297537-16298140 ID=repeat_TE0038270;Target=Repeat_15409 3298 3918;Class=ClassI/LTR/Copia;PercDiv=18.2;PercDel=8.6;PercIns=5.6;
>Lachesis_group3:16299176-16299715 ID=repeat_TE0038275;Target=Repeat_28019 6679 7269;Class=ClassI/LTR/Copia;PercDiv=11.0;PercDel=3.3;PercIns=6.0;
>Lachesis_group3:16301944-16303145 ID=repeat_TE0038284;Target=Repeat_8149 2743 3967;Class=ClassI/LTR/Copia;PercDiv=18.1;PercDel=2.3;PercIns=0.4;
>Lachesis_group3:16319858-16320382 ID=repeat_TE0038335;Target=Repeat_24258 2387 2910;Class=ClassI/LTR/Copia;PercDiv=8.8;PercDel=2.5;PercIns=2.7;
>Lachesis_group3:16328950-16347568 ID=repeat_TE0038378;Target=Repeat_25914 1 18619;Class=ClassI/LTR/Gypsy;PercDiv=0.0;PercDel=0.0;PercIns=0.0;
>Lachesis_group3:16351339-16370127 ID=repeat_TE0038383;Target=Repeat_25915 1 18716;Class=ClassI/LTR/Gypsy;PercDiv=0.1;PercDel=0.0;PercIns=0.0;
>Lachesis_group3:16371969-16372648 ID=repeat_TE0038391;Target=Repeat_8149 538 1236;Class=ClassI/LTR/Copia;PercDiv=7.0;PercDel=6.0;PercIns=3.1;
>Lachesis_group3:16372057-16372649 ID=repeat_TE0038392;Target=Repeat_12510 3458 4050;Class=ClassI/LTR/Gypsy;PercDiv=2.4;PercDel=0.0;PercIns=0.0;
>Lachesis_group3:16372668-16379172 ID=repeat_TE0038394;Target=Repeat_20580 1725 8191;Class=ClassI/LTR/Copia;PercDiv=2.3;PercDel=0.3;PercIns=0.6;
>Lachesis_group3:16377271-16379537 ID=repeat_TE0038395;Target=Repeat_14898 14278 16534;Class=ClassI/LTR/Copia;PercDiv=2.6;PercDel=0.5;PercIns=0.0;
>Lachesis_group3:16384248-16385281 ID=repeat_TE0038410;Target=Repeat_23451 15526 16547;Class=ClassI/LTR/Gypsy;PercDiv=14.8;PercDel=3.7;PercIns=4.9;
>Lachesis_group3:16385979-16387036 ID=repeat_TE0038418;Target=Repeat_22826 1177 2994;Class=ClassI/LTR/Gypsy;PercDiv=20.0;PercDel=7.1;PercIns=8.0;
>Lachesis_group3:16388996-16389695 ID=repeat_TE0038439;Target=Repeat_26381 2537 3256;Class=ClassI/LTR/Copia;PercDiv=5.9;PercDel=3.6;PercIns=0.7;
>Lachesis_group3:16402315-16402888 ID=repeat_TE0038495;Target=Repeat_61480 6887 7492;Class=ClassI/LTR/Copia;PercDiv=18.6;PercDel=6.1;PercIns=0.5;
>Lachesis_group3:16402967-16404012 ID=repeat_TE0038496;Target=Repeat_61480 7646 8765;Class=ClassI/LTR/Copia;PercDiv=20.8;PercDel=6.5;PercIns=0.0;
>Lachesis_group3:16406021-16406632 ID=repeat_TE0038508;Target=Repeat_91596 2967 3630;Class=ClassI/LTR/Gypsy;PercDiv=32.6;PercDel=9.1;PercIns=0.6;
>Lachesis_group3:16406234-16407207 ID=repeat_TE0038509;Target=Repeat_61480 11409 12459;Class=ClassI/LTR/Copia;PercDiv=21.9;PercDel=7.0;PercIns=0.0;
>Lachesis_group3:16421445-16422327 ID=repeat_TE0038543;Target=Repeat_8149 3363 4260;Class=ClassI/LTR/Copia;PercDiv=17.9;PercDel=4.5;PercIns=2.8;
>Lachesis_group3:16423818-16424639 ID=repeat_TE0038551;Target=Repeat_8458 9927 10731;Class=ClassI/LTR/Gypsy;PercDiv=5.8;PercDel=1.0;PercIns=3.1;
>Lachesis_group3:16424640-16426073 ID=repeat_TE0038552;Target=Repeat_9462 11036 12710;Class=ClassI/LTR/Gypsy;PercDiv=11.2;PercDel=3.2;PercIns=3.1;
>Lachesis_group3:16425461-16432834 ID=repeat_TE0038553;Target=Repeat_7303 1611 8974;Class=ClassI/LTR/Gypsy;PercDiv=6.2;PercDel=1.2;PercIns=1.3;
>Lachesis_group3:16431262-16433076 ID=repeat_TE0038554;Target=Repeat_17175 5783 7607;Class=ClassI/LTR/Gypsy;PercDiv=7.4;PercDel=1.8;PercIns=1.3;
>Lachesis_group3:16433068-16435829 ID=repeat_TE0038556;Target=Repeat_23231 8045 10595;Class=ClassI/LTR/Gypsy;PercDiv=8.8;PercDel=4.5;PercIns=4.1;
>Lachesis_group3:16434989-16449251 ID=repeat_TE0038557;Target=Repeat_6080 1627 16047;Class=ClassI/LTR/Gypsy;PercDiv=3.4;PercDel=0.7;PercIns=0.9;
>Lachesis_group3:16449265-16465911 ID=repeat_TE0038560;Target=Repeat_25918 1 16618;Class=ClassI/LTR/Gypsy;PercDiv=0.0;PercDel=0.0;PercIns=0.0;
>Lachesis_group3:16465882-16467526 ID=repeat_TE0038561;Target=Repeat_23231 8944 10595;Class=ClassI/LTR/Gypsy;PercDiv=11.3;PercDel=6.1;PercIns=5.6;
>Lachesis_group3:16467529-16470033 ID=repeat_TE0038563;Target=Repeat_5856 9190 11553;Class=ClassI/LTR/Gypsy;PercDiv=14.2;PercDel=2.9;PercIns=3.9;
>Lachesis_group3:16467777-16471234 ID=repeat_TE0038564;Target=Repeat_19382 2312 4400;Class=ClassI/LTR/Gypsy;PercDiv=10.8;PercDel=1.7;PercIns=1.7;
>Lachesis_group3:16470621-16472153 ID=repeat_TE0038565;Target=Repeat_7303 1611 3152;Class=ClassI/LTR/Gypsy;PercDiv=9.3;PercDel=3.6;PercIns=3.0;
>Lachesis_group3:16472169-16472996 ID=repeat_TE0038567;Target=Repeat_11698 3003 3769;Class=ClassI/LTR/Copia;PercDiv=14.5;PercDel=5.4;PercIns=6.8;
>Lachesis_group3:16472482-16473088 ID=repeat_TE0038570;Target=Repeat_21213 15304 15890;Class=ClassI/LTR/Copia;PercDiv=17.4;PercDel=4.5;PercIns=8.0;
>Lachesis_group3:16473518-16474105 ID=repeat_TE0038573;Target=Repeat_2464 3080 3681;Class=ClassI/LTR/Copia;PercDiv=9.8;PercDel=4.9;PercIns=2.5;
>Lachesis_group3:16477538-16478087 ID=repeat_TE0038586;Target=Repeat_22648 14051 14604;Class=ClassI/LTR/Gypsy;PercDiv=14.5;PercDel=6.5;PercIns=5.8;
>Lachesis_group3:16486553-16504200 ID=repeat_TE0038627;Target=Repeat_25919 1 17823;Class=ClassI/LTR/Gypsy;PercDiv=0.1;PercDel=0.0;PercIns=0.0;
>Lachesis_group3:16507316-16508618 ID=repeat_TE0038639;Target=Repeat_23761 20605 21290;Class=ClassI/LTR/Gypsy;PercDiv=12.6;PercDel=3.3;PercIns=2.6;
>Lachesis_group3:16507910-16508709 ID=repeat_TE0038640;Target=Repeat_16484 17047 17851;Class=ClassI/LTR/Copia;PercDiv=25.0;PercDel=10.8;PercIns=10.1;
>Lachesis_group3:16508662-16509468 ID=repeat_TE0038642;Target=Repeat_13551 6875 11096;Class=ClassI/LTR/Gypsy;PercDiv=14.7;PercDel=5.4;PercIns=5.1;
>Lachesis_group3:16509469-16512344 ID=repeat_TE0038643;Target=Repeat_12843 1258 5702;Class=ClassI/LTR/Gypsy;PercDiv=14.9;PercDel=5.7;PercIns=5.5;
>Lachesis_group3:16527504-16534483 ID=repeat_TE0038696;Target=Repeat_25920 1 6980;Class=ClassI/LTR/Copia;PercDiv=0.0;PercDel=0.0;PercIns=0.0;
>Lachesis_group3:16553169-16553695 ID=repeat_TE0038742;Target=Repeat_25834 1 513;Class=ClassI/LTR/Copia;PercDiv=13.4;PercDel=4.3;PercIns=1.1;
>Lachesis_group3:16553673-16570441 ID=repeat_TE0038744;Target=Repeat_25921 1 16769;Class=ClassI/LTR/Gypsy;PercDiv=0.0;PercDel=0.0;PercIns=0.0;
>Lachesis_group3:16574440-16586376 ID=repeat_TE0038770;Target=Repeat_25922 4 12149;Class=ClassI/LTR/Gypsy;PercDiv=0.0;PercDel=0.0;PercIns=0.0;
>Lachesis_group3:16587218-16588136 ID=repeat_TE0038775;Target=Repeat_29500 4889 7399;Class=ClassI/LTR/Copia;PercDiv=13.2;PercDel=3.8;PercIns=5.0;
>Lachesis_group3:16589536-16591967 ID=repeat_TE0038782;Target=Repeat_11239 9389 11777;Class=ClassI/LTR/Gypsy;PercDiv=0.2;PercDel=0.4;PercIns=0.6;
>Lachesis_group3:16593417-16607208 ID=repeat_TE0038790;Target=Repeat_25923 1 13792;Class=ClassI/LTR/Gypsy;PercDiv=0.0;PercDel=0.0;PercIns=0.0;
>Lachesis_group3:16614867-16615761 ID=repeat_TE0038836;Target=Repeat_6506 1 889;Class=ClassI/LTR/Gypsy;PercDiv=13.2;PercDel=4.2;PercIns=5.0;
>Lachesis_group3:16616379-16617071 ID=repeat_TE0038840;Target=Repeat_18624 19278 19975;Class=ClassI/LTR/Gypsy;PercDiv=12.3;PercDel=3.0;PercIns=2.3;
>Lachesis_group3:16617073-16629468 ID=repeat_TE0038841;Target=Repeat_25924 1 8521;Class=ClassI/LTR/Gypsy;PercDiv=5.3;PercDel=1.2;PercIns=1.4;
>Lachesis_group3:16630075-16635458 ID=repeat_TE0038847;Target=Repeat_25924 8522 12222;Class=ClassI/LTR/Gypsy;PercDiv=5.3;PercDel=1.2;PercIns=1.4;
>Lachesis_group3:16635459-16637840 ID=repeat_TE0038848;Target=Repeat_3924 1128 3510;Class=ClassI/LTR/Gypsy;PercDiv=14.6;PercDel=4.1;PercIns=4.1;
>Lachesis_group3:16637992-16650963 ID=repeat_TE0038851;Target=Repeat_25925 1 12972;Class=ClassI/LTR/Gypsy;PercDiv=0.0;PercDel=0.0;PercIns=0.0;
>Lachesis_group3:16651142-16652091 ID=repeat_TE0038856;Target=Repeat_6506 1 937;Class=ClassI/LTR/Gypsy;PercDiv=13.7;PercDel=4.5;PercIns=6.0;
>Lachesis_group3:16658179-16658735 ID=repeat_TE0038886;Target=Repeat_11609 708 1261;Class=ClassI/LTR/Gypsy;PercDiv=10.1;PercDel=1.4;PercIns=2.0;
>Lachesis_group3:16690031-16690907 ID=repeat_TE0039003;Target=Repeat_27650 1353 2228;Class=ClassI/LTR/Copia;PercDiv=5.3;PercDel=0.2;PercIns=0.3;
>Lachesis_group3:16694512-16695022 ID=repeat_TE0039027;Target=Repeat_24258 2376 2888;Class=ClassI/LTR/Copia;PercDiv=9.7;PercDel=2.0;PercIns=1.6;
>Lachesis_group3:16702182-16704493 ID=repeat_TE0039043;Target=Repeat_14402 12173 14490;Class=ClassI/LTR/Gypsy;PercDiv=13.8;PercDel=6.0;PercIns=5.7;
>Lachesis_group3:16703046-16706493 ID=repeat_TE0039044;Target=Repeat_23510 1146 4573;Class=ClassI/LTR/Gypsy;PercDiv=15.6;PercDel=6.0;PercIns=6.6;
>Lachesis_group3:16708390-16711249 ID=repeat_TE0039046;Target=Repeat_23115 4850 7709;Class=ClassI/LTR/Gypsy;PercDiv=2.1;PercDel=0.0;PercIns=0.0;
>Lachesis_group3:16711250-16722951 ID=repeat_TE0039049;Target=Repeat_25926 1 15390;Class=ClassI/LTR/Copia;PercDiv=0.6;PercDel=0.2;PercIns=0.1;
>Lachesis_group3:16722950-16729430 ID=repeat_TE0039051;Target=Repeat_14875 8542 15001;Class=ClassI/LTR/Gypsy;PercDiv=5.6;PercDel=1.2;PercIns=1.4;
>Lachesis_group3:16729431-16732068 ID=repeat_TE0039052;Target=Repeat_27889 14787 17433;Class=ClassI/LTR/Gypsy;PercDiv=9.6;PercDel=4.7;PercIns=3.2;
>Lachesis_group3:16741865-16744316 ID=repeat_TE0039084;Target=Repeat_15570 13577 16040;Class=ClassI/LTR/Gypsy;PercDiv=3.6;PercDel=1.4;PercIns=0.9;
>Lachesis_group3:16755944-16759559 ID=repeat_TE0039131;Target=Repeat_6647 2589 6199;Class=ClassI/LTR/Copia;PercDiv=6.3;PercDel=0.7;PercIns=0.9;
>Lachesis_group3:16759648-16779084 ID=repeat_TE0039134;Target=Repeat_25927 1 19363;Class=ClassI/LTR/Gypsy;PercDiv=0.0;PercDel=0.0;PercIns=0.0;
>Lachesis_group3:16788762-16789489 ID=repeat_TE0039175;Target=Repeat_27008 5858 6579;Class=ClassI/LTR/Gypsy;PercDiv=3.5;PercDel=0.4;PercIns=1.2;
>Lachesis_group3:16800469-16801192 ID=repeat_TE0039202;Target=Repeat_27008 5859 6583;Class=ClassI/LTR/Gypsy;PercDiv=2.1;PercDel=0.7;PercIns=0.6;
>Lachesis_group3:16831943-16833423 ID=repeat_TE0039295;Target=Repeat_4013 8855 10321;Class=ClassI/LTR/Copia;PercDiv=8.7;PercDel=1.6;PercIns=2.6;
>Lachesis_group3:16835928-16838718 ID=repeat_TE0039304;Target=Repeat_26483 1528 4311;Class=ClassI/LTR/Copia;PercDiv=18.4;PercDel=5.1;PercIns=5.3;
>Lachesis_group3:16836792-16840514 ID=repeat_TE0039305;Target=Repeat_28940 5621 11350;Class=ClassI/LTR/Gypsy;PercDiv=10.3;PercDel=2.6;PercIns=2.4;
>Lachesis_group3:16860339-16868707 ID=repeat_TE0039383;Target=Repeat_25928 1 8369;Class=ClassI/LTR/Gypsy;PercDiv=0.0;PercDel=0.0;PercIns=0.0;
>Lachesis_group3:16869493-16872227 ID=repeat_TE0039389;Target=Repeat_20329 1958 4702;Class=ClassI/LTR/Copia;PercDiv=2.9;PercDel=0.5;PercIns=0.1;
>Lachesis_group3:16887327-16890264 ID=repeat_TE0039443;Target=Repeat_16202 20 2882;Class=ClassI/LTR/Gypsy;PercDiv=7.9;PercDel=2.7;PercIns=3.6;
>Lachesis_group3:16918771-16919633 ID=repeat_TE0039557;Target=Repeat_4550 1532 2578;Class=ClassI/LTR/Gypsy;PercDiv=25.7;PercDel=0.6;PercIns=1.5;
>Lachesis_group3:16921325-16922064 ID=repeat_TE0039564;Target=Repeat_20746 1696 2439;Class=ClassI/LTR/Gypsy;PercDiv=26.5;PercDel=2.7;PercIns=2.1;
>Lachesis_group3:16921418-16922120 ID=repeat_TE0039565;Target=Repeat_21317 264 979;Class=ClassI/LTR/Gypsy;PercDiv=22.8;PercDel=5.0;PercIns=3.1;
>Lachesis_group3:16927232-16939095 ID=repeat_TE0039575;Target=Repeat_25929 44 13098;Class=ClassI/LTR/Gypsy;PercDiv=0.2;PercDel=0.0;PercIns=0.1;
>Lachesis_group3:16943279-16945620 ID=repeat_TE0039604;Target=Repeat_10614 2060 6189;Class=ClassI/LTR/Gypsy;PercDiv=32.9;PercDel=2.4;PercIns=2.7;
>Lachesis_group3:16945609-16947518 ID=repeat_TE0039605;Target=Repeat_10614 1 2738;Class=ClassI/LTR/Gypsy;PercDiv=32.6;PercDel=4.2;PercIns=3.6;
>Lachesis_group3:16964619-16969023 ID=repeat_TE0039681;Target=Repeat_11871 5 5229;Class=ClassI/LTR/Copia;PercDiv=6.0;PercDel=0.6;PercIns=0.8;
>Lachesis_group3:16971876-16972386 ID=repeat_TE0039696;Target=Repeat_24820 15215 15725;Class=ClassI/LTR/Gypsy;PercDiv=18.0;PercDel=1.0;PercIns=1.0;
>Lachesis_group3:16972459-16974091 ID=repeat_TE0039699;Target=Repeat_19161 14356 15992;Class=ClassI/LTR/Gypsy;PercDiv=18.6;PercDel=5.5;PercIns=5.2;
>Lachesis_group3:16973104-16974219 ID=repeat_TE0039700;Target=Repeat_11443 8953 10066;Class=ClassI/LTR/Gypsy;PercDiv=25.2;PercDel=8.2;PercIns=8.4;
>Lachesis_group3:16975806-16976458 ID=repeat_TE0039705;Target=Repeat_7438 1597 2854;Class=ClassI/LTR/Gypsy;PercDiv=12.1;PercDel=4.2;PercIns=2.6;
>Lachesis_group3:16977278-16977791 ID=repeat_TE0039710;Target=Repeat_8282 11224 11868;Class=ClassI/LTR/Gypsy;PercDiv=5.4;PercDel=0.1;PercIns=1.1;
>Lachesis_group3:16977945-16979346 ID=repeat_TE0039712;Target=Repeat_21554 10515 11909;Class=ClassI/LTR/Gypsy;PercDiv=24.7;PercDel=8.1;PercIns=8.6;
>Lachesis_group3:16980877-16983978 ID=repeat_TE0039727;Target=Repeat_3264 1 2766;Class=ClassI/LTR/Copia;PercDiv=5.8;PercDel=1.8;PercIns=1.6;
>Lachesis_group3:16983306-16984690 ID=repeat_TE0039728;Target=Repeat_18811 237 1609;Class=ClassI/LTR/Copia;PercDiv=4.6;PercDel=1.4;PercIns=2.3;
>Lachesis_group3:16984210-16984917 ID=repeat_TE0039729;Target=Repeat_15828 7361 8084;Class=ClassI/LTR/Gypsy;PercDiv=8.7;PercDel=4.8;PercIns=2.5;
>Lachesis_group3:16984719-16986812 ID=repeat_TE0039730;Target=Repeat_3264 2887 4997;Class=ClassI/LTR/Copia;PercDiv=4.6;PercDel=2.0;PercIns=1.2;
>Lachesis_group3:16989064-16989992 ID=repeat_TE0039735;Target=Repeat_7355 12954 14433;Class=ClassI/LTR/Gypsy;PercDiv=9.7;PercDel=2.6;PercIns=3.2;
>Lachesis_group3:16990490-16993442 ID=repeat_TE0039739;Target=Repeat_7355 8244 12953;Class=ClassI/LTR/Gypsy;PercDiv=9.7;PercDel=2.6;PercIns=3.2;
>Lachesis_group3:16991780-16996120 ID=repeat_TE0039741;Target=Repeat_12271 1777 6896;Class=ClassI/LTR/Gypsy;PercDiv=8.4;PercDel=2.0;PercIns=2.5;
>Lachesis_group3:16993461-16998172 ID=repeat_TE0039742;Target=Repeat_24468 4032 8721;Class=ClassI/LTR/Gypsy;PercDiv=13.1;PercDel=4.8;PercIns=5.3;
>Lachesis_group3:16999340-17007121 ID=repeat_TE0039747;Target=Repeat_5281 10 7907;Class=ClassI/LTR/Copia;PercDiv=2.1;PercDel=0.9;PercIns=1.0;
>Lachesis_group3:17007166-17011342 ID=repeat_TE0039749;Target=Repeat_13220 1 4154;Class=ClassI/LTR/Copia;PercDiv=0.7;PercDel=0.9;PercIns=1.0;
>Lachesis_group3:17011323-17012793 ID=repeat_TE0039751;Target=Repeat_20619 1353 3016;Class=ClassI/LTR/Gypsy;PercDiv=4.9;PercDel=1.9;PercIns=1.0;
>Lachesis_group3:17013413-17014270 ID=repeat_TE0039754;Target=Repeat_5042 1 866;Class=ClassI/LTR/Gypsy;PercDiv=7.3;PercDel=1.9;PercIns=0.9;
>Lachesis_group3:17014014-17014529 ID=repeat_TE0039755;Target=Repeat_100546 341 891;Class=ClassI/LTR/Copia;PercDiv=19.4;PercDel=6.8;PercIns=0.0;
>Lachesis_group3:17015440-17016161 ID=repeat_TE0039758;Target=Repeat_18811 3714 4127;Class=ClassI/LTR/Copia;PercDiv=11.3;PercDel=2.4;PercIns=0.3;
>Lachesis_group3:17017127-17017639 ID=repeat_TE0039766;Target=Repeat_100546 4124 4663;Class=ClassI/LTR/Copia;PercDiv=19.3;PercDel=5.3;PercIns=0.0;
>Lachesis_group3:17029230-17041988 ID=repeat_TE0039798;Target=Repeat_25933 1 12759;Class=ClassI/LTR/Gypsy;PercDiv=0.0;PercDel=0.0;PercIns=0.0;
>Lachesis_group3:17083055-17088186 ID=repeat_TE0039916;Target=Repeat_9630 1 5124;Class=ClassI/LTR/Gypsy;PercDiv=5.7;PercDel=1.4;PercIns=1.5;
>Lachesis_group3:17094024-17094650 ID=repeat_TE0039929;Target=Repeat_13138 19987 20617;Class=ClassI/LTR/Gypsy;PercDiv=22.9;PercDel=5.4;PercIns=4.8;
>Lachesis_group3:17101800-17102740 ID=repeat_TE0039952;Target=Repeat_10370 6799 7733;Class=ClassI/LTR/Copia;PercDiv=4.5;PercDel=0.1;PercIns=0.8;
>Lachesis_group3:17102734-17103248 ID=repeat_TE0039954;Target=Repeat_96119 932 1527;Class=ClassI/LTR/Gypsy;PercDiv=21.4;PercDel=15.8;PercIns=0.0;
>Lachesis_group3:17104382-17105141 ID=repeat_TE0039964;Target=Repeat_29079 7460 8211;Class=ClassI/LTR/Gypsy;PercDiv=8.0;PercDel=0.8;PercIns=1.9;
>Lachesis_group3:17129273-17129843 ID=repeat_TE0040059;Target=COPMET_I-int 1617 2198;Class=ClassI/LTR/Copia;PercDiv=28.9;PercDel=7.5;PercIns=5.5;
>Lachesis_group3:17139090-17141618 ID=repeat_TE0040092;Target=Repeat_25577 4010 6545;Class=ClassI/LTR/Copia;PercDiv=2.7;PercDel=0.3;PercIns=0.0;
>Lachesis_group3:17157869-17163779 ID=repeat_TE0040132;Target=Repeat_25935 1 5911;Class=ClassI/LTR/Copia;PercDiv=0.0;PercDel=0.0;PercIns=0.0;
>Lachesis_group3:17180226-17181780 ID=repeat_TE0040203;Target=Repeat_14183 711 2252;Class=ClassI/LTR/Gypsy;PercDiv=12.9;PercDel=4.2;PercIns=5.1;
>Lachesis_group3:17180227-17182085 ID=repeat_TE0040204;Target=Repeat_27333 11345 13193;Class=ClassI/LTR/Copia;PercDiv=15.6;PercDel=5.5;PercIns=6.1;
>Lachesis_group3:17182086-17182636 ID=repeat_TE0040205;Target=Repeat_10894 9271 11500;Class=ClassI/LTR/Gypsy;PercDiv=18.9;PercDel=6.8;PercIns=7.7;
>Lachesis_group3:17182632-17184577 ID=repeat_TE0040208;Target=Repeat_10880 6486 8436;Class=ClassI/LTR/Copia;PercDiv=4.5;PercDel=0.5;PercIns=0.2;
>Lachesis_group3:17187873-17188836 ID=repeat_TE0040218;Target=Repeat_28868 9453 10407;Class=ClassI/LTR/Copia;PercDiv=2.4;PercDel=0.1;PercIns=1.1;
>Lachesis_group3:17188413-17188978 ID=repeat_TE0040219;Target=Repeat_15697 4201 5321;Class=ClassI/LTR/Copia;PercDiv=20.0;PercDel=7.0;PercIns=6.3;
>Lachesis_group3:17188835-17193923 ID=repeat_TE0040220;Target=Repeat_28868 10455 15544;Class=ClassI/LTR/Copia;PercDiv=2.8;PercDel=0.3;PercIns=0.3;
>Lachesis_group3:17197045-17202261 ID=repeat_TE0040242;Target=Repeat_25936 1 5217;Class=ClassI/LTR/Gypsy;PercDiv=0.0;PercDel=0.0;PercIns=0.0;
>Lachesis_group3:17202256-17203426 ID=repeat_TE0040243;Target=Repeat_5060 12429 13375;Class=ClassI/LTR/Gypsy;PercDiv=4.5;PercDel=0.1;PercIns=0.1;
>Lachesis_group3:17210811-17212088 ID=repeat_TE0040266;Target=Repeat_27640 4326 5553;Class=ClassI/LTR/Copia;PercDiv=3.1;PercDel=0.1;PercIns=1.6;
>Lachesis_group3:17214520-17218880 ID=repeat_TE0040274;Target=Repeat_11157 1 4343;Class=ClassI/LTR/Gypsy;PercDiv=7.7;PercDel=3.1;PercIns=3.4;
>Lachesis_group3:17216293-17225129 ID=repeat_TE0040275;Target=Repeat_18756 8154 17006;Class=ClassI/LTR/Gypsy;PercDiv=5.5;PercDel=0.7;PercIns=0.5;
>Lachesis_group3:17223130-17233257 ID=repeat_TE0040276;Target=Repeat_5227 8047 18173;Class=ClassI/LTR/Gypsy;PercDiv=7.1;PercDel=1.3;PercIns=1.3;
>Lachesis_group3:17232553-17233351 ID=repeat_TE0040277;Target=Repeat_24437 245 1010;Class=ClassI/LTR/Copia;PercDiv=9.8;PercDel=1.6;PercIns=6.0;
>Lachesis_group3:17252305-17252903 ID=repeat_TE0040334;Target=Repeat_9792 8284 8897;Class=ClassI/LTR/Gypsy;PercDiv=8.7;PercDel=4.2;PercIns=1.6;
>Lachesis_group3:17279015-17280943 ID=repeat_TE0040356;Target=Repeat_10309 15690 18500;Class=ClassI/LTR/Gypsy;PercDiv=5.7;PercDel=1.3;PercIns=1.3;
>Lachesis_group3:17280944-17284829 ID=repeat_TE0040357;Target=Repeat_20854 2132 6031;Class=ClassI/LTR/Gypsy;PercDiv=5.6;PercDel=2.8;PercIns=2.5;
>Lachesis_group3:17284830-17295118 ID=repeat_TE0040358;Target=Repeat_10309 694 15689;Class=ClassI/LTR/Gypsy;PercDiv=5.7;PercDel=1.3;PercIns=1.3;
>Lachesis_group3:17295119-17296988 ID=repeat_TE0040359;Target=Repeat_3321 10741 12621;Class=ClassI/LTR/Gypsy;PercDiv=4.4;PercDel=1.7;PercIns=1.1;
>Lachesis_group3:17298108-17301793 ID=repeat_TE0040364;Target=Repeat_17933 11403 15070;Class=ClassI/LTR/Gypsy;PercDiv=15.0;PercDel=3.0;PercIns=3.5;
>Lachesis_group3:17299327-17316460 ID=repeat_TE0040365;Target=Repeat_5988 3132 18529;Class=ClassI/LTR/Gypsy;PercDiv=6.5;PercDel=1.1;PercIns=0.9;
>Lachesis_group3:17311744-17318537 ID=repeat_TE0040366;Target=Repeat_18041 1 6248;Class=ClassI/LTR/Gypsy;PercDiv=14.4;PercDel=2.8;PercIns=2.6;
>Lachesis_group3:17329635-17330654 ID=repeat_TE0040421;Target=Repeat_10369 6494 7162;Class=ClassI/LTR/Gypsy;PercDiv=23.7;PercDel=1.4;PercIns=1.1;
>Lachesis_group3:17329747-17331095 ID=repeat_TE0040422;Target=Repeat_18497 759 2110;Class=ClassI/LTR/Gypsy;PercDiv=30.2;PercDel=1.9;PercIns=1.7;
>Lachesis_group3:17340908-17344969 ID=repeat_TE0040457;Target=Repeat_19359 1 4077;Class=ClassI/LTR/Gypsy;PercDiv=3.7;PercDel=0.5;PercIns=0.1;
>Lachesis_group3:17341469-17346999 ID=repeat_TE0040458;Target=Repeat_20587 11226 16771;Class=ClassI/LTR/Copia;PercDiv=1.4;PercDel=0.7;PercIns=0.3;
>Lachesis_group3:17361087-17361894 ID=repeat_TE0040517;Target=Repeat_21475 19377 20185;Class=ClassI/LTR/Gypsy;PercDiv=6.2;PercDel=0.1;PercIns=0.0;
>Lachesis_group3:17372993-17378223 ID=repeat_TE0040562;Target=Repeat_23726 6165 12417;Class=ClassI/LTR/Copia;PercDiv=3.4;PercDel=0.6;PercIns=0.6;
>Lachesis_group3:17373506-17378840 ID=repeat_TE0040564;Target=Repeat_17340 7995 13309;Class=ClassI/LTR/Gypsy;PercDiv=5.8;PercDel=0.3;PercIns=0.7;
>Lachesis_group3:17378841-17380158 ID=repeat_TE0040566;Target=Repeat_29358 1031 7041;Class=ClassI/LTR/Copia;PercDiv=14.0;PercDel=1.6;PercIns=1.1;
>Lachesis_group3:17387275-17389462 ID=repeat_TE0040578;Target=Repeat_23675 7705 9889;Class=ClassI/LTR/Copia;PercDiv=2.9;PercDel=1.4;PercIns=1.5;
>Lachesis_group3:17389473-17390621 ID=repeat_TE0040580;Target=Repeat_23675 9835 10990;Class=ClassI/LTR/Copia;PercDiv=1.4;PercDel=1.0;PercIns=0.4;
>Lachesis_group3:17390621-17394587 ID=repeat_TE0040582;Target=Repeat_13904 693 4661;Class=ClassI/LTR/Gypsy;PercDiv=2.0;PercDel=1.0;PercIns=1.0;
>Lachesis_group3:17394575-17395542 ID=repeat_TE0040584;Target=Repeat_23675 10977 11942;Class=ClassI/LTR/Copia;PercDiv=2.1;PercDel=0.4;PercIns=0.6;
>Lachesis_group3:17400185-17400781 ID=repeat_TE0040594;Target=Repeat_10977 7132 7740;Class=ClassI/LTR/Copia;PercDiv=8.0;PercDel=2.0;PercIns=0.0;
>Lachesis_group3:17424938-17426802 ID=repeat_TE0040701;Target=Repeat_25746 2173 4033;Class=ClassI/LTR/Gypsy;PercDiv=11.4;PercDel=2.2;PercIns=2.4;
>Lachesis_group3:17431239-17431765 ID=repeat_TE0040739;Target=Repeat_21429 7838 8363;Class=ClassI/LTR/Copia;PercDiv=9.2;PercDel=0.4;PercIns=0.6;
>Lachesis_group3:17432553-17450952 ID=repeat_TE0040746;Target=Repeat_25942 1 18400;Class=ClassI/LTR/Gypsy;PercDiv=0.0;PercDel=0.0;PercIns=0.0;
>Lachesis_group3:17454143-17454793 ID=repeat_TE0040761;Target=Repeat_15043 5190 5858;Class=ClassI/LTR/Copia;PercDiv=3.9;PercDel=2.9;PercIns=0.1;
>Lachesis_group3:17457356-17459104 ID=repeat_TE0040776;Target=Repeat_9455 1256 3012;Class=ClassI/LTR/Copia;PercDiv=9.3;PercDel=3.0;PercIns=2.5;
>Lachesis_group3:17464042-17465550 ID=repeat_TE0040811;Target=Repeat_25746 2305 3825;Class=ClassI/LTR/Gypsy;PercDiv=10.7;PercDel=2.9;PercIns=2.1;
>Lachesis_group3:17502132-17502633 ID=repeat_TE0040955;Target=Repeat_21213 16470 16973;Class=ClassI/LTR/Copia;PercDiv=12.9;PercDel=3.0;PercIns=2.6;
>Lachesis_group3:17504338-17507217 ID=repeat_TE0040973;Target=Repeat_7825 2428 5286;Class=ClassI/LTR/Copia;PercDiv=19.4;PercDel=7.6;PercIns=8.4;
>Lachesis_group3:17505257-17507727 ID=repeat_TE0040977;Target=Repeat_19524 298 2776;Class=ClassI/LTR/Gypsy;PercDiv=15.6;PercDel=5.5;PercIns=5.2;
>Lachesis_group3:17507757-17513081 ID=repeat_TE0040980;Target=Repeat_8436 11600 16929;Class=ClassI/LTR/Gypsy;PercDiv=0.0;PercDel=0.2;PercIns=0.1;
>Lachesis_group3:17511082-17524454 ID=repeat_TE0040981;Target=Repeat_7175 47 11840;Class=ClassI/LTR/Gypsy;PercDiv=10.5;PercDel=1.3;PercIns=1.3;
>Lachesis_group3:17524455-17525735 ID=repeat_TE0040982;Target=Repeat_6822 13062 14343;Class=ClassI/LTR/Gypsy;PercDiv=6.5;PercDel=0.1;PercIns=0.0;
>Lachesis_group3:17525736-17530323 ID=repeat_TE0040983;Target=Repeat_7175 11841 15886;Class=ClassI/LTR/Gypsy;PercDiv=10.5;PercDel=1.3;PercIns=1.3;
>Lachesis_group3:17530324-17536431 ID=repeat_TE0040984;Target=Repeat_22955 2883 8957;Class=ClassI/LTR/Gypsy;PercDiv=15.9;PercDel=2.2;PercIns=2.8;
>Lachesis_group3:17536432-17537299 ID=repeat_TE0040985;Target=Repeat_7175 15887 16654;Class=ClassI/LTR/Gypsy;PercDiv=10.5;PercDel=1.3;PercIns=1.3;
>Lachesis_group3:17536456-17537403 ID=repeat_TE0040986;Target=Repeat_19806 1366 2321;Class=ClassI/LTR/Gypsy;PercDiv=7.9;PercDel=2.2;PercIns=1.4;
>Lachesis_group3:17537680-17539389 ID=repeat_TE0040989;Target=Repeat_25944 1 1772;Class=ClassI/LTR/Gypsy;PercDiv=1.0;PercDel=0.3;PercIns=0.3;
>Lachesis_group3:17539390-17542107 ID=repeat_TE0040991;Target=Repeat_3736 8094 10295;Class=ClassI/LTR/Gypsy;PercDiv=8.9;PercDel=1.8;PercIns=1.2;
>Lachesis_group3:17542108-17555123 ID=repeat_TE0040992;Target=Repeat_25944 1773 15262;Class=ClassI/LTR/Gypsy;PercDiv=1.0;PercDel=0.3;PercIns=0.3;
>Lachesis_group3:17555168-17563164 ID=repeat_TE0040995;Target=Repeat_6376 1330 9052;Class=ClassI/LTR/Gypsy;PercDiv=5.0;PercDel=1.4;PercIns=1.3;
>Lachesis_group3:17561728-17564416 ID=repeat_TE0040997;Target=Repeat_12247 1521 4125;Class=ClassI/LTR/Gypsy;PercDiv=13.9;PercDel=2.8;PercIns=2.8;
>Lachesis_group3:17564764-17566856 ID=repeat_TE0041001;Target=Repeat_7712 4 1145;Class=ClassI/LTR/Gypsy;PercDiv=18.2;PercDel=6.6;PercIns=7.2;
>Lachesis_group3:17564885-17565904 ID=repeat_TE0041002;Target=Repeat_27229 12876 13895;Class=ClassI/LTR/Gypsy;PercDiv=6.1;PercDel=1.3;PercIns=1.3;
>Lachesis_group3:17565145-17566078 ID=repeat_TE0041003;Target=Repeat_48038 1 941;Class=ClassI/LTR/Gypsy;PercDiv=17.3;PercDel=2.5;PercIns=1.7;
>Lachesis_group3:17565957-17567065 ID=repeat_TE0041004;Target=Repeat_29533 204 1325;Class=ClassI/LTR/Gypsy;PercDiv=22.4;PercDel=7.8;PercIns=6.6;
>Lachesis_group3:17567038-17568395 ID=repeat_TE0041007;Target=Repeat_26221 6 1340;Class=ClassI/LTR/Gypsy;PercDiv=10.4;PercDel=1.7;PercIns=3.5;
>Lachesis_group3:17569069-17583774 ID=repeat_TE0041014;Target=Repeat_25945 1 16768;Class=ClassI/LTR/Gypsy;PercDiv=0.0;PercDel=0.0;PercIns=0.0;
>Lachesis_group3:17590598-17596295 ID=repeat_TE0041049;Target=Repeat_24240 20 5062;Class=ClassI/LTR/Copia;PercDiv=8.6;PercDel=1.0;PercIns=1.5;
>Lachesis_group3:17595527-17596392 ID=repeat_TE0041050;Target=Repeat_4799 3361 4225;Class=ClassI/LTR/Copia;PercDiv=14.7;PercDel=2.2;PercIns=2.3;
>Lachesis_group3:17617446-17618486 ID=repeat_TE0041118;Target=Repeat_20863 1360 2403;Class=ClassI/LTR/?;PercDiv=15.0;PercDel=1.4;PercIns=1.1;
>Lachesis_group3:17617454-17617955 ID=repeat_TE0041119;Target=Repeat_3759 2211 7207;Class=ClassI/LTR/Gypsy;PercDiv=21.8;PercDel=3.6;PercIns=2.5;
>Lachesis_group3:17621101-17626956 ID=repeat_TE0041131;Target=Repeat_25947 1 5815;Class=ClassI/LTR/Gypsy;PercDiv=0.3;PercDel=0.4;PercIns=1.1;
>Lachesis_group3:17623138-17632002 ID=repeat_TE0041134;Target=Repeat_10062 2514 11384;Class=ClassI/LTR/Gypsy;PercDiv=9.3;PercDel=1.5;PercIns=1.4;
>Lachesis_group3:17630258-17632226 ID=repeat_TE0041135;Target=Repeat_25947 9091 11040;Class=ClassI/LTR/Gypsy;PercDiv=3.5;PercDel=1.8;PercIns=2.8;
>Lachesis_group3:17631999-17634967 ID=repeat_TE0041136;Target=Repeat_15812 2226 5196;Class=ClassI/LTR/Copia;PercDiv=11.3;PercDel=3.5;PercIns=3.4;
>Lachesis_group3:17633983-17636116 ID=repeat_TE0041137;Target=Repeat_23883 9705 11783;Class=ClassI/LTR/Gypsy;PercDiv=8.4;PercDel=2.1;PercIns=2.8;
>Lachesis_group3:17634252-17639060 ID=repeat_TE0041138;Target=Repeat_29330 2108 8157;Class=ClassI/LTR/Gypsy;PercDiv=5.5;PercDel=1.2;PercIns=0.8;
>Lachesis_group3:17637061-17641228 ID=repeat_TE0041139;Target=Repeat_9543 5480 9456;Class=ClassI/LTR/Gypsy;PercDiv=4.7;PercDel=1.0;PercIns=1.0;
>Lachesis_group3:17641019-17642235 ID=repeat_TE0041140;Target=Repeat_3759 5974 7207;Class=ClassI/LTR/Gypsy;PercDiv=14.5;PercDel=3.9;PercIns=2.5;
>Lachesis_group3:17642539-17658954 ID=repeat_TE0041150;Target=Repeat_25947 1 16416;Class=ClassI/LTR/Gypsy;PercDiv=0.0;PercDel=0.0;PercIns=0.0;
>Lachesis_group3:17659274-17660476 ID=repeat_TE0041156;Target=Repeat_3759 5974 7207;Class=ClassI/LTR/Gypsy;PercDiv=16.7;PercDel=7.4;PercIns=4.7;
>Lachesis_group3:17660463-17665824 ID=repeat_TE0041157;Target=Repeat_9543 5480 10859;Class=ClassI/LTR/Gypsy;PercDiv=5.4;PercDel=1.6;PercIns=1.3;
>Lachesis_group3:17663716-17667324 ID=repeat_TE0041158;Target=Repeat_29330 2177 5251;Class=ClassI/LTR/Gypsy;PercDiv=7.8;PercDel=3.5;PercIns=3.0;
>Lachesis_group3:17666492-17667797 ID=repeat_TE0041159;Target=Repeat_15812 2226 3525;Class=ClassI/LTR/Copia;PercDiv=10.3;PercDel=3.2;PercIns=3.7;
>Lachesis_group3:17667798-17668826 ID=repeat_TE0041160;Target=Repeat_68970 884 1934;Class=ClassI/LTR/Gypsy;PercDiv=11.1;PercDel=5.5;PercIns=3.3;
>Lachesis_group3:17668184-17669633 ID=repeat_TE0041161;Target=Repeat_5486 10436 11878;Class=ClassI/LTR/Gypsy;PercDiv=4.7;PercDel=0.1;PercIns=0.6;
>Lachesis_group3:17672211-17672763 ID=repeat_TE0041167;Target=Repeat_62055 398 992;Class=ClassI/LTR/Copia;PercDiv=17.7;PercDel=7.6;PercIns=0.0;
>Lachesis_group3:17687004-17687910 ID=repeat_TE0041222;Target=Repeat_28862 20744 21665;Class=ClassI/LTR/?;PercDiv=17.8;PercDel=5.6;PercIns=3.9;
>Lachesis_group3:17687305-17699907 ID=repeat_TE0041224;Target=Repeat_25948 1 12587;Class=ClassI/LTR/Copia;PercDiv=0.0;PercDel=0.0;PercIns=0.0;
>Lachesis_group3:17703591-17706399 ID=repeat_TE0041228;Target=Repeat_19076 6334 9209;Class=ClassI/LTR/Gypsy;PercDiv=5.3;PercDel=1.9;PercIns=1.2;
>Lachesis_group3:17717349-17717892 ID=repeat_TE0041258;Target=Repeat_26971 772 1317;Class=ClassI/LTR/Gypsy;PercDiv=4.8;PercDel=0.4;PercIns=0.0;
>Lachesis_group3:17725348-17726132 ID=repeat_TE0041296;Target=Repeat_24721 1287 2258;Class=ClassI/LTR/Gypsy;PercDiv=13.0;PercDel=3.4;PercIns=6.3;
>Lachesis_group3:17742747-17747041 ID=repeat_TE0041372;Target=Repeat_27277 19462 23745;Class=ClassI/LTR/Gypsy;PercDiv=13.6;PercDel=2.7;PercIns=2.9;
>Lachesis_group3:17769707-17771325 ID=repeat_TE0041394;Target=Repeat_2402 7555 9746;Class=ClassI/LTR/Gypsy;PercDiv=16.6;PercDel=3.7;PercIns=3.8;
>Lachesis_group3:17772583-17777162 ID=repeat_TE0041400;Target=Repeat_11102 9253 14353;Class=ClassI/LTR/Copia;PercDiv=1.4;PercDel=0.5;PercIns=0.9;
>Lachesis_group3:17808754-17809580 ID=repeat_TE0041460;Target=Repeat_18858 2829 3648;Class=ClassI/LTR/Gypsy;PercDiv=5.2;PercDel=1.2;PercIns=2.1;
>Lachesis_group3:17822702-17824612 ID=repeat_TE0041523;Target=Repeat_4012 3904 5789;Class=ClassI/LTR/Gypsy;PercDiv=12.1;PercDel=2.5;PercIns=2.5;
>Lachesis_group3:17847055-17847641 ID=repeat_TE0041569;Target=Repeat_14389 15311 15864;Class=ClassI/LTR/Copia;PercDiv=4.7;PercDel=0.5;PercIns=0.1;
>Lachesis_group3:17850514-17854276 ID=repeat_TE0041592;Target=Repeat_11571 81 3830;Class=ClassI/LTR/Copia;PercDiv=3.4;PercDel=0.2;PercIns=0.1;
>Lachesis_group3:17854445-17855723 ID=repeat_TE0041594;Target=Repeat_14153 9527 11648;Class=ClassI/LTR/Copia;PercDiv=4.6;PercDel=1.8;PercIns=3.1;
>Lachesis_group3:17855970-17856504 ID=repeat_TE0041598;Target=Repeat_25952 15192 15724;Class=ClassI/LTR/Gypsy;PercDiv=0.9;PercDel=0.0;PercIns=0.4;
>Lachesis_group3:17856505-17862221 ID=repeat_TE0041601;Target=Repeat_5513 940 6647;Class=ClassI/LTR/Copia;PercDiv=1.3;PercDel=0.1;PercIns=0.3;
>Lachesis_group3:17862222-17873257 ID=repeat_TE0041602;Target=Repeat_25951 1 14838;Class=ClassI/LTR/Gypsy;PercDiv=0.2;PercDel=0.0;PercIns=0.0;
>Lachesis_group3:17872967-17875507 ID=repeat_TE0041603;Target=Repeat_23721 7069 9592;Class=ClassI/LTR/Copia;PercDiv=15.8;PercDel=1.1;PercIns=1.8;
>Lachesis_group3:17873257-17879553 ID=repeat_TE0041604;Target=Repeat_19980 1 6304;Class=ClassI/LTR/Copia;PercDiv=1.2;PercDel=0.1;PercIns=0.0;
>Lachesis_group3:17879579-17897421 ID=repeat_TE0041608;Target=Repeat_25952 1 17817;Class=ClassI/LTR/Gypsy;PercDiv=0.0;PercDel=0.0;PercIns=0.0;
>Lachesis_group3:17897378-17907322 ID=repeat_TE0041610;Target=Repeat_23515 6581 16539;Class=ClassI/LTR/Copia;PercDiv=1.9;PercDel=0.4;PercIns=0.2;
>Lachesis_group3:17906298-17907460 ID=repeat_TE0041611;Target=Repeat_2034 11743 12911;Class=ClassI/LTR/Gypsy;PercDiv=3.3;PercDel=0.7;PercIns=0.2;
>Lachesis_group3:17913537-17916833 ID=repeat_TE0041632;Target=Repeat_13843 1 3308;Class=ClassI/LTR/Gypsy;PercDiv=3.1;PercDel=1.6;PercIns=1.2;
>Lachesis_group3:17923974-17926316 ID=repeat_TE0041658;Target=Repeat_23024 1254 2789;Class=ClassI/LTR/Gypsy;PercDiv=10.9;PercDel=3.7;PercIns=3.2;
>Lachesis_group3:17924542-17926787 ID=repeat_TE0041659;Target=Repeat_12761 562 2887;Class=ClassI/LTR/Gypsy;PercDiv=11.1;PercDel=3.9;PercIns=5.6;
>Lachesis_group3:17936203-17936876 ID=repeat_TE0041691;Target=Repeat_18418 13713 14403;Class=ClassI/LTR/Gypsy;PercDiv=19.6;PercDel=8.8;PercIns=6.1;
>Lachesis_group3:17936877-17938167 ID=repeat_TE0041692;Target=Repeat_27967 11762 13457;Class=ClassI/LTR/Gypsy;PercDiv=13.0;PercDel=6.0;PercIns=5.4;
>Lachesis_group3:17937652-17938543 ID=repeat_TE0041693;Target=Repeat_25986 10555 11463;Class=ClassI/LTR/Gypsy;PercDiv=21.0;PercDel=6.6;PercIns=4.6;
>Lachesis_group3:17938140-17943381 ID=repeat_TE0041694;Target=Repeat_18947 5549 13646;Class=ClassI/LTR/Gypsy;PercDiv=5.5;PercDel=2.3;PercIns=2.4;
>Lachesis_group3:17943382-17945008 ID=repeat_TE0041695;Target=Repeat_13155 8200 9848;Class=ClassI/LTR/Gypsy;PercDiv=7.3;PercDel=2.5;PercIns=1.1;
>Lachesis_group3:17945009-17947923 ID=repeat_TE0041696;Target=Repeat_18947 1043 5548;Class=ClassI/LTR/Gypsy;PercDiv=5.5;PercDel=2.3;PercIns=2.4;
>Lachesis_group3:17947407-17948296 ID=repeat_TE0041697;Target=Repeat_25986 10555 11463;Class=ClassI/LTR/Gypsy;PercDiv=20.5;PercDel=7.0;PercIns=4.7;
>Lachesis_group3:17947896-17948719 ID=repeat_TE0041698;Target=Repeat_13768 8443 10051;Class=ClassI/LTR/Gypsy;PercDiv=4.8;PercDel=1.4;PercIns=1.5;
>Lachesis_group3:17948644-17949317 ID=repeat_TE0041700;Target=Repeat_5877 3039 3711;Class=ClassI/LTR/Copia;PercDiv=3.3;PercDel=0.0;PercIns=0.1;
>Lachesis_group3:17950165-17968518 ID=repeat_TE0041705;Target=Repeat_25953 1 18354;Class=ClassI/LTR/Copia;PercDiv=0.0;PercDel=0.0;PercIns=0.0;
>Lachesis_group3:17975234-17975793 ID=repeat_TE0041728;Target=Repeat_4699 6737 7303;Class=ClassI/LTR/Copia;PercDiv=21.8;PercDel=4.5;PercIns=3.2;
>Lachesis_group3:17998840-17999608 ID=repeat_TE0041832;Target=Repeat_19364 1788 2553;Class=ClassI/LTR/Gypsy;PercDiv=5.4;PercDel=0.3;PercIns=0.7;
>Lachesis_group3:17999713-18000529 ID=repeat_TE0041835;Target=Repeat_23795 6956 7775;Class=ClassI/LTR/Gypsy;PercDiv=8.3;PercDel=0.6;PercIns=0.2;
>Lachesis_group3:18003905-18004452 ID=repeat_TE0041840;Target=Repeat_19130 6382 6949;Class=ClassI/LTR/Gypsy;PercDiv=15.4;PercDel=6.4;PercIns=2.6;
>Lachesis_group3:18011250-18011749 ID=repeat_TE0041870;Target=Repeat_14725 16117 16616;Class=ClassI/LTR/Gypsy;PercDiv=36.2;PercDel=2.8;PercIns=2.8;
>Lachesis_group3:18012401-18013746 ID=repeat_TE0041880;Target=Repeat_28197 3866 5227;Class=ClassI/LTR/Copia;PercDiv=1.3;PercDel=1.2;PercIns=0.0;
>Lachesis_group3:18013792-18014367 ID=repeat_TE0041882;Target=Gypsy-138_GM-I 3228 3791;Class=ClassI/LTR/Gypsy;PercDiv=28.4;PercDel=3.1;PercIns=2.0;
>Lachesis_group3:18019195-18020943 ID=repeat_TE0041892;Target=Repeat_25577 2861 4612;Class=ClassI/LTR/Copia;PercDiv=3.3;PercDel=0.2;PercIns=0.0;
>Lachesis_group3:18050020-18050977 ID=repeat_TE0041971;Target=Repeat_9205 3109 4075;Class=ClassI/LTR/Copia;PercDiv=20.8;PercDel=6.6;PercIns=5.6;
>Lachesis_group3:18071581-18075415 ID=repeat_TE0042041;Target=Repeat_25955 1 3835;Class=ClassI/LTR/Copia;PercDiv=0.0;PercDel=0.0;PercIns=0.0;
>Lachesis_group3:18114601-18115456 ID=repeat_TE0042163;Target=Repeat_21747 4524 5387;Class=ClassI/LTR/Copia;PercDiv=8.1;PercDel=1.5;PercIns=0.6;
>Lachesis_group3:18116705-18117213 ID=repeat_TE0042175;Target=Repeat_24858 582 1091;Class=ClassI/LTR/Gypsy;PercDiv=3.8;PercDel=0.8;PercIns=0.6;
>Lachesis_group3:18127845-18130169 ID=repeat_TE0042206;Target=Repeat_28920 4923 7264;Class=ClassI/LTR/Copia;PercDiv=2.7;PercDel=1.2;PercIns=0.4;
>Lachesis_group3:18130169-18131549 ID=repeat_TE0042208;Target=Repeat_10572 8059 9338;Class=ClassI/LTR/Copia;PercDiv=3.5;PercDel=2.0;PercIns=1.8;
>Lachesis_group3:18135595-18138349 ID=repeat_TE0042231;Target=Repeat_22065 3964 7525;Class=ClassI/LTR/Gypsy;PercDiv=11.1;PercDel=3.5;PercIns=2.9;
>Lachesis_group3:18138534-18141369 ID=repeat_TE0042235;Target=Repeat_5202 13856 16500;Class=ClassI/LTR/Gypsy;PercDiv=17.9;PercDel=6.2;PercIns=6.2;
>Lachesis_group3:18141839-18145032 ID=repeat_TE0042242;Target=Repeat_11615 9584 13129;Class=ClassI/LTR/Gypsy;PercDiv=7.0;PercDel=2.3;PercIns=2.1;
>Lachesis_group3:18189325-18194967 ID=repeat_TE0042379;Target=Repeat_26200 13 11163;Class=ClassI/LTR/Copia;PercDiv=4.0;PercDel=0.9;PercIns=1.0;
>Lachesis_group3:18194968-18195981 ID=repeat_TE0042380;Target=Repeat_16005 2186 3200;Class=ClassI/LTR/Copia;PercDiv=2.0;PercDel=0.4;PercIns=0.3;
>Lachesis_group3:18216151-18216720 ID=repeat_TE0042409;Target=Repeat_25471 3236 3808;Class=ClassI/LTR/Gypsy;PercDiv=3.7;PercDel=1.9;PercIns=1.4;
>Lachesis_group3:18242369-18258246 ID=repeat_TE0042460;Target=Repeat_25958 1 15878;Class=ClassI/LTR/Gypsy;PercDiv=0.0;PercDel=0.0;PercIns=0.0;
>Lachesis_group3:18262351-18263692 ID=repeat_TE0042468;Target=Repeat_9938 5544 6867;Class=ClassI/LTR/Gypsy;PercDiv=7.5;PercDel=4.0;PercIns=5.4;
>Lachesis_group3:18269272-18270392 ID=repeat_TE0042501;Target=Repeat_7670 6455 7577;Class=ClassI/LTR/Gypsy;PercDiv=6.4;PercDel=0.3;PercIns=0.1;
>Lachesis_group3:18296934-18298027 ID=repeat_TE0042574;Target=Repeat_22232 8317 9829;Class=ClassI/LTR/Gypsy;PercDiv=8.9;PercDel=0.9;PercIns=1.5;
>Lachesis_group3:18298010-18298711 ID=repeat_TE0042575;Target=Repeat_22232 9980 10718;Class=ClassI/LTR/Gypsy;PercDiv=7.9;PercDel=2.4;PercIns=2.1;
>Lachesis_group3:18298713-18316416 ID=repeat_TE0042578;Target=Repeat_25959 1 17704;Class=ClassI/LTR/Gypsy;PercDiv=0.0;PercDel=0.0;PercIns=0.0;
>Lachesis_group3:18347684-18348319 ID=repeat_TE0042649;Target=Repeat_25953 89 773;Class=ClassI/LTR/Copia;PercDiv=16.7;PercDel=1.7;PercIns=5.4;
>Lachesis_group3:18359559-18365926 ID=repeat_TE0042717;Target=Repeat_6203 1 6190;Class=ClassI/LTR/Gypsy;PercDiv=10.0;PercDel=3.1;PercIns=3.4;
>Lachesis_group3:18383632-18386833 ID=repeat_TE0042725;Target=Repeat_25853 5656 8852;Class=ClassI/LTR/Gypsy;PercDiv=16.2;PercDel=1.8;PercIns=1.9;
>Lachesis_group3:18385220-18388888 ID=repeat_TE0042726;Target=Repeat_17403 3498 8171;Class=ClassI/LTR/Gypsy;PercDiv=6.2;PercDel=1.4;PercIns=1.8;
>Lachesis_group3:18390498-18392309 ID=repeat_TE0042730;Target=Repeat_7931 5307 7151;Class=ClassI/LTR/Copia;PercDiv=5.9;PercDel=3.8;PercIns=1.9;
>Lachesis_group3:18392959-18393793 ID=repeat_TE0042739;Target=Repeat_18530 1528 2365;Class=ClassI/LTR/Gypsy;PercDiv=12.3;PercDel=2.0;PercIns=1.7;
>Lachesis_group3:18394002-18394808 ID=repeat_TE0042742;Target=Repeat_24078 7616 8330;Class=ClassI/LTR/Gypsy;PercDiv=9.7;PercDel=4.2;PercIns=4.1;
>Lachesis_group3:18396659-18397393 ID=repeat_TE0042754;Target=Repeat_10577 3981 4519;Class=ClassI/LTR/Copia;PercDiv=6.7;PercDel=0.8;PercIns=2.1;
>Lachesis_group3:18397955-18399074 ID=repeat_TE0042757;Target=Repeat_23181 5 1577;Class=ClassI/LTR/Gypsy;PercDiv=7.5;PercDel=1.4;PercIns=0.8;
>Lachesis_group3:18399080-18400010 ID=repeat_TE0042759;Target=Repeat_19364 1634 2553;Class=ClassI/LTR/Gypsy;PercDiv=7.0;PercDel=0.2;PercIns=1.4;
>Lachesis_group3:18414250-18414774 ID=repeat_TE0042821;Target=Repeat_19322 6649 7168;Class=ClassI/LTR/Copia;PercDiv=12.6;PercDel=0.8;PercIns=1.7;
>Lachesis_group3:18442080-18443521 ID=repeat_TE0042901;Target=Repeat_8592 2846 4293;Class=ClassI/LTR/Copia;PercDiv=3.4;PercDel=0.9;PercIns=0.5;
>Lachesis_group3:18457988-18460846 ID=repeat_TE0042942;Target=Repeat_21529 292 2714;Class=ClassI/LTR/Gypsy;PercDiv=5.1;PercDel=2.2;PercIns=1.8;
>Lachesis_group3:18460539-18461286 ID=repeat_TE0042943;Target=Repeat_5241 285 2001;Class=ClassI/LTR/Gypsy;PercDiv=16.4;PercDel=3.9;PercIns=4.4;
>Lachesis_group3:18463369-18464690 ID=repeat_TE0042953;Target=Repeat_18065 4516 5826;Class=ClassI/LTR/Gypsy;PercDiv=8.2;PercDel=0.2;PercIns=1.1;
>Lachesis_group3:18464692-18465477 ID=repeat_TE0042955;Target=Repeat_18473 1496 2065;Class=ClassI/LTR/Copia;PercDiv=17.2;PercDel=1.0;PercIns=2.0;
>Lachesis_group3:18464903-18465704 ID=repeat_TE0042956;Target=Repeat_8514 6276 7055;Class=ClassI/LTR/Gypsy;PercDiv=26.8;PercDel=7.2;PercIns=10.3;
>Lachesis_group3:18465549-18466219 ID=repeat_TE0042958;Target=Repeat_26736 18802 19469;Class=ClassI/LTR/Copia;PercDiv=12.6;PercDel=1.5;PercIns=1.9;
>Lachesis_group3:18467400-18467910 ID=repeat_TE0042964;Target=Repeat_26736 1695 2201;Class=ClassI/LTR/Copia;PercDiv=9.3;PercDel=2.9;PercIns=3.8;
>Lachesis_group3:18467427-18468020 ID=repeat_TE0042965;Target=Repeat_15886 1014 1595;Class=ClassI/LTR/Gypsy;PercDiv=16.8;PercDel=1.9;PercIns=4.0;
>Lachesis_group3:18467665-18468535 ID=repeat_TE0042966;Target=Repeat_16596 16660 17555;Class=ClassI/LTR/Gypsy;PercDiv=9.5;PercDel=7.5;PercIns=4.5;
>Lachesis_group3:18468801-18469722 ID=repeat_TE0042968;Target=Repeat_20914 17079 18016;Class=ClassI/LTR/Gypsy;PercDiv=25.4;PercDel=6.8;PercIns=5.0;
>Lachesis_group3:18469779-18479776 ID=repeat_TE0042971;Target=Repeat_11212 6436 16268;Class=ClassI/LTR/Gypsy;PercDiv=5.5;PercDel=1.2;PercIns=1.3;
>Lachesis_group3:18479773-18491767 ID=repeat_TE0042973;Target=Repeat_28709 2796 11721;Class=ClassI/LTR/Copia;PercDiv=1.4;PercDel=0.6;PercIns=0.8;
>Lachesis_group3:18491768-18494840 ID=repeat_TE0042975;Target=Repeat_4336 12209 15284;Class=ClassI/LTR/Gypsy;PercDiv=3.0;PercDel=0.3;PercIns=0.2;
>Lachesis_group3:18494855-18495382 ID=repeat_TE0042977;Target=Repeat_18132 4604 5142;Class=ClassI/LTR/Copia;PercDiv=12.7;PercDel=3.6;PercIns=1.5;
>Lachesis_group3:18495380-18495895 ID=repeat_TE0042978;Target=Repeat_26736 1695 2201;Class=ClassI/LTR/Copia;PercDiv=9.0;PercDel=3.3;PercIns=5.1;
>Lachesis_group3:18495407-18496005 ID=repeat_TE0042980;Target=Repeat_15886 1014 1595;Class=ClassI/LTR/Gypsy;PercDiv=16.5;PercDel=2.0;PercIns=5.0;
>Lachesis_group3:18496006-18497357 ID=repeat_TE0042982;Target=Repeat_11501 15734 17079;Class=ClassI/LTR/Gypsy;PercDiv=8.2;PercDel=2.6;PercIns=3.0;
>Lachesis_group3:18515650-18520421 ID=repeat_TE0043047;Target=Repeat_18908 816 5626;Class=ClassI/LTR/Copia;PercDiv=1.0;PercDel=1.0;PercIns=0.2;
>Lachesis_group3:18554889-18555411 ID=repeat_TE0043167;Target=Repeat_6396 4470 4992;Class=ClassI/LTR/Copia;PercDiv=14.3;PercDel=5.0;PercIns=5.0;
>Lachesis_group3:18556739-18557256 ID=repeat_TE0043176;Target=Repeat_98094 10649 11179;Class=ClassI/LTR/Gypsy;PercDiv=26.4;PercDel=5.2;PercIns=2.6;
>Lachesis_group3:18588457-18589709 ID=repeat_TE0043309;Target=Repeat_19349 3212 4435;Class=ClassI/LTR/Copia;PercDiv=30.6;PercDel=4.9;PercIns=7.3;
>Lachesis_group3:18589709-18592188 ID=repeat_TE0043310;Target=Copia-107_Mad-I 1683 4139;Class=ClassI/LTR/Copia;PercDiv=33.6;PercDel=3.5;PercIns=4.5;
>Lachesis_group3:18590496-18592209 ID=repeat_TE0043311;Target=Repeat_19349 239 1947;Class=ClassI/LTR/Copia;PercDiv=30.5;PercDel=1.8;PercIns=2.1;
>Lachesis_group3:18594691-18595233 ID=repeat_TE0043316;Target=Repeat_2697 8579 9145;Class=ClassI/LTR/Gypsy;PercDiv=9.2;PercDel=4.4;PercIns=0.0;
>Lachesis_group3:18606389-18607456 ID=repeat_TE0043346;Target=Repeat_9455 2273 3343;Class=ClassI/LTR/Copia;PercDiv=19.0;PercDel=7.8;PercIns=7.5;
>Lachesis_group3:18606506-18610127 ID=repeat_TE0043347;Target=Repeat_11659 711 4423;Class=ClassI/LTR/Gypsy;PercDiv=6.6;PercDel=2.3;PercIns=1.7;
>Lachesis_group3:18627987-18632722 ID=repeat_TE0043353;Target=Repeat_8510 7542 13917;Class=ClassI/LTR/Gypsy;PercDiv=4.2;PercDel=0.0;PercIns=0.0;
>Lachesis_group3:18632700-18638433 ID=repeat_TE0043354;Target=Repeat_21157 9152 15192;Class=ClassI/LTR/Gypsy;PercDiv=4.2;PercDel=0.8;PercIns=0.5;
>Lachesis_group3:18637479-18639202 ID=repeat_TE0043357;Target=Repeat_8510 1282 3979;Class=ClassI/LTR/Gypsy;PercDiv=6.1;PercDel=2.2;PercIns=0.9;
>Lachesis_group3:18639372-18640424 ID=repeat_TE0043362;Target=Repeat_9455 2273 3343;Class=ClassI/LTR/Copia;PercDiv=19.8;PercDel=7.3;PercIns=5.5;
>Lachesis_group3:18649097-18649719 ID=repeat_TE0043387;Target=Repeat_22024 3259 3852;Class=ClassI/LTR/Copia;PercDiv=14.2;PercDel=6.4;PercIns=11.6;
>Lachesis_group3:18649396-18649901 ID=repeat_TE0043388;Target=Repeat_12181 2722 3231;Class=ClassI/LTR/Gypsy;PercDiv=20.2;PercDel=6.7;PercIns=5.9;
>Lachesis_group3:18671369-18682660 ID=repeat_TE0043473;Target=Repeat_26328 1 14093;Class=ClassI/LTR/Gypsy;PercDiv=2.8;PercDel=0.2;PercIns=0.3;
>Lachesis_group3:18703530-18704259 ID=repeat_TE0043545;Target=Repeat_23345 6828 7553;Class=ClassI/LTR/Gypsy;PercDiv=18.6;PercDel=4.4;PercIns=5.0;
>Lachesis_group3:18707393-18727461 ID=repeat_TE0043574;Target=Repeat_25968 1 20069;Class=ClassI/LTR/Gypsy;PercDiv=0.0;PercDel=0.0;PercIns=0.0;
>Lachesis_group3:18733345-18739843 ID=repeat_TE0043606;Target=Repeat_9919 9615 16094;Class=ClassI/LTR/Gypsy;PercDiv=1.4;PercDel=0.0;PercIns=0.2;
>Lachesis_group3:18740731-18742037 ID=repeat_TE0043610;Target=Repeat_29221 1 1291;Class=ClassI/LTR/Copia;PercDiv=9.2;PercDel=2.3;PercIns=3.6;
>Lachesis_group3:18742937-18746777 ID=repeat_TE0043614;Target=Repeat_29221 1538 5573;Class=ClassI/LTR/Copia;PercDiv=4.3;PercDel=0.1;PercIns=0.6;
>Lachesis_group3:18753074-18771828 ID=repeat_TE0043648;Target=Repeat_25970 1 18712;Class=ClassI/LTR/Gypsy;PercDiv=0.0;PercDel=0.0;PercIns=0.0;
>Lachesis_group3:18776284-18777098 ID=repeat_TE0043668;Target=Repeat_10923 16396 17136;Class=ClassI/LTR/Copia;PercDiv=18.2;PercDel=1.8;PercIns=5.5;
>Lachesis_group3:18784338-18785141 ID=repeat_TE0043706;Target=Repeat_19512 396 1201;Class=ClassI/LTR/Copia;PercDiv=5.9;PercDel=0.9;PercIns=0.6;
>Lachesis_group3:18788687-18790199 ID=repeat_TE0043715;Target=Repeat_16790 320 1849;Class=ClassI/LTR/Gypsy;PercDiv=31.4;PercDel=4.8;PercIns=3.3;
>Lachesis_group3:18826547-18827140 ID=repeat_TE0043765;Target=Repeat_14311 3945 4524;Class=ClassI/LTR/Copia;PercDiv=27.1;PercDel=4.2;PercIns=6.7;
>Lachesis_group3:18848439-18849488 ID=repeat_TE0043830;Target=Repeat_15060 3694 4779;Class=ClassI/LTR/Copia;PercDiv=5.7;PercDel=2.1;PercIns=1.6;
>Lachesis_group3:18862245-18873518 ID=repeat_TE0043877;Target=Repeat_25971 1 11274;Class=ClassI/LTR/Copia;PercDiv=0.0;PercDel=0.0;PercIns=0.0;
>Lachesis_group3:18876083-18877254 ID=repeat_TE0043900;Target=Repeat_24592 1178 2349;Class=ClassI/LTR/Copia;PercDiv=2.5;PercDel=0.1;PercIns=0.1;
>Lachesis_group3:18890192-18890931 ID=repeat_TE0043968;Target=Repeat_9435 784 1495;Class=ClassI/LTR/Copia;PercDiv=22.5;PercDel=2.5;PercIns=1.7;
>Lachesis_group3:18895295-18900454 ID=repeat_TE0043979;Target=Repeat_18379 1 5167;Class=ClassI/LTR/Copia;PercDiv=1.0;PercDel=0.2;PercIns=0.1;
>Lachesis_group3:18904359-18907922 ID=repeat_TE0043998;Target=Repeat_25972 1 3564;Class=ClassI/LTR/Copia;PercDiv=0.0;PercDel=0.0;PercIns=0.0;
>Lachesis_group3:18908733-18911064 ID=repeat_TE0044005;Target=Repeat_26617 1130 4021;Class=ClassI/LTR/Gypsy;PercDiv=3.8;PercDel=2.3;PercIns=1.3;
>Lachesis_group3:18936607-18937837 ID=repeat_TE0044088;Target=Repeat_4126 8381 10576;Class=ClassI/LTR/Copia;PercDiv=10.8;PercDel=2.3;PercIns=2.9;
>Lachesis_group3:18948875-18950210 ID=repeat_TE0044122;Target=Repeat_21377 1 1330;Class=ClassI/LTR/Copia;PercDiv=2.5;PercDel=1.0;PercIns=0.1;
>Lachesis_group3:18985646-18987719 ID=repeat_TE0044213;Target=Repeat_25973 7201 9279;Class=ClassI/LTR/Copia;PercDiv=12.4;PercDel=4.2;PercIns=4.1;
>Lachesis_group3:18987768-18997729 ID=repeat_TE0044214;Target=Repeat_25973 1 9962;Class=ClassI/LTR/Copia;PercDiv=0.0;PercDel=0.0;PercIns=0.0;
>Lachesis_group3:19000240-19001327 ID=repeat_TE0044217;Target=Repeat_25979 11072 12173;Class=ClassI/LTR/Copia;PercDiv=16.2;PercDel=4.1;PercIns=2.8;
>Lachesis_group3:19010285-19011108 ID=repeat_TE0044232;Target=Repeat_27321 1 793;Class=ClassI/LTR/Gypsy;PercDiv=14.9;PercDel=1.1;PercIns=5.0;
>Lachesis_group3:19016864-19017510 ID=repeat_TE0044242;Target=Repeat_18934 10694 11331;Class=ClassI/LTR/Copia;PercDiv=23.8;PercDel=3.2;PercIns=4.7;
>Lachesis_group3:19019741-19020644 ID=repeat_TE0044250;Target=Repeat_21914 6715 7601;Class=ClassI/LTR/Copia;PercDiv=18.4;PercDel=3.1;PercIns=5.1;
>Lachesis_group3:19021045-19021769 ID=repeat_TE0044254;Target=Repeat_7829 1587 2332;Class=ClassI/LTR/Gypsy;PercDiv=16.2;PercDel=5.1;PercIns=2.1;
>Lachesis_group3:19022912-19025695 ID=repeat_TE0044258;Target=Repeat_24324 16456 19236;Class=ClassI/LTR/Copia;PercDiv=5.8;PercDel=0.6;PercIns=0.7;
>Lachesis_group3:19035097-19035632 ID=repeat_TE0044284;Target=Repeat_23128 7974 8512;Class=ClassI/LTR/Copia;PercDiv=1.1;PercDel=0.6;PercIns=0.0;
>Lachesis_group3:19044167-19057958 ID=repeat_TE0044288;Target=Repeat_25975 1 13792;Class=ClassI/LTR/Gypsy;PercDiv=0.0;PercDel=0.0;PercIns=0.0;
>Lachesis_group3:19056618-19058891 ID=repeat_TE0044289;Target=Repeat_25979 8776 10980;Class=ClassI/LTR/Copia;PercDiv=0.5;PercDel=0.0;PercIns=0.2;
>Lachesis_group3:19058866-19060823 ID=repeat_TE0044290;Target=Repeat_25979 10978 12690;Class=ClassI/LTR/Copia;PercDiv=1.3;PercDel=0.2;PercIns=0.5;
>Lachesis_group3:19070568-19084814 ID=repeat_TE0044295;Target=Repeat_25976 1 14247;Class=ClassI/LTR/Gypsy;PercDiv=0.0;PercDel=0.0;PercIns=0.0;
>Lachesis_group3:19083476-19085747 ID=repeat_TE0044296;Target=Repeat_25979 8776 10980;Class=ClassI/LTR/Copia;PercDiv=0.6;PercDel=0.1;PercIns=0.2;
>Lachesis_group3:19085722-19086429 ID=repeat_TE0044297;Target=Repeat_25979 1849 2543;Class=ClassI/LTR/Copia;PercDiv=10.5;PercDel=1.4;PercIns=3.3;
>Lachesis_group3:19117070-19123469 ID=repeat_TE0044312;Target=Repeat_25976 7843 14247;Class=ClassI/LTR/Gypsy;PercDiv=0.4;PercDel=0.2;PercIns=0.1;
>Lachesis_group3:19135636-19137744 ID=repeat_TE0044315;Target=Repeat_25976 1 3696;Class=ClassI/LTR/Gypsy;PercDiv=2.0;PercDel=0.8;PercIns=1.1;
>Lachesis_group3:19140439-19157469 ID=repeat_TE0044318;Target=Repeat_25979 1 17031;Class=ClassI/LTR/Copia;PercDiv=0.0;PercDel=0.0;PercIns=0.0;
>Lachesis_group3:19143828-19148495 ID=repeat_TE0044320;Target=Repeat_25976 3697 11882;Class=ClassI/LTR/Gypsy;PercDiv=2.0;PercDel=0.8;PercIns=1.1;
>Lachesis_group3:19155923-19169405 ID=repeat_TE0044321;Target=Repeat_24061 3000 15401;Class=ClassI/LTR/Gypsy;PercDiv=0.9;PercDel=0.3;PercIns=0.2;
>Lachesis_group3:19169514-19178410 ID=repeat_TE0044323;Target=Repeat_6296 1 8897;Class=ClassI/LTR/Gypsy;PercDiv=0.0;PercDel=0.0;PercIns=0.0;
>Lachesis_group3:19176990-19178580 ID=repeat_TE0044324;Target=Repeat_13680 9707 11303;Class=ClassI/LTR/Copia;PercDiv=22.5;PercDel=7.5;PercIns=7.1;
>Lachesis_group3:19177402-19183593 ID=repeat_TE0044325;Target=Repeat_16213 262 6274;Class=ClassI/LTR/Copia;PercDiv=2.4;PercDel=1.2;PercIns=1.1;
>Lachesis_group3:19183594-19199688 ID=repeat_TE0044326;Target=Repeat_6297 1 16317;Class=ClassI/LTR/Gypsy;PercDiv=0.1;PercDel=0.0;PercIns=0.0;
>Lachesis_group3:19202801-19205620 ID=repeat_TE0044331;Target=Repeat_4419 9552 12127;Class=ClassI/LTR/Copia;PercDiv=4.9;PercDel=1.0;PercIns=0.4;
>Lachesis_group3:19204158-19213793 ID=repeat_TE0044332;Target=Repeat_5978 7471 18143;Class=ClassI/LTR/Gypsy;PercDiv=6.5;PercDel=1.1;PercIns=1.2;
>Lachesis_group3:19215923-19216447 ID=repeat_TE0044352;Target=Repeat_25979 10577 10934;Class=ClassI/LTR/Copia;PercDiv=5.8;PercDel=2.0;PercIns=1.0;
>Lachesis_group3:19216450-19216982 ID=repeat_TE0044353;Target=Repeat_25979 1327 1861;Class=ClassI/LTR/Copia;PercDiv=10.4;PercDel=4.5;PercIns=4.1;
>Lachesis_group3:19228394-19229050 ID=repeat_TE0044399;Target=Repeat_23443 1123 1792;Class=ClassI/LTR/Gypsy;PercDiv=7.1;PercDel=3.5;PercIns=1.5;
>Lachesis_group3:19229162-19229672 ID=repeat_TE0044401;Target=Repeat_19740 1348 1691;Class=ClassI/LTR/Gypsy;PercDiv=18.8;PercDel=1.5;PercIns=3.6;
>Lachesis_group3:19231517-19235122 ID=repeat_TE0044423;Target=Repeat_23142 1759 8444;Class=ClassI/LTR/Copia;PercDiv=5.1;PercDel=1.1;PercIns=0.5;
>Lachesis_group3:19235706-19236265 ID=repeat_TE0044429;Target=Repeat_25979 10242 10796;Class=ClassI/LTR/Copia;PercDiv=2.3;PercDel=0.0;PercIns=0.9;
>Lachesis_group3:19236266-19238495 ID=repeat_TE0044430;Target=Repeat_15758 14302 16544;Class=ClassI/LTR/Gypsy;PercDiv=5.8;PercDel=0.8;PercIns=0.3;
>Lachesis_group3:19238862-19239633 ID=repeat_TE0044435;Target=Repeat_15758 1 773;Class=ClassI/LTR/Gypsy;PercDiv=8.8;PercDel=2.5;PercIns=2.3;
>Lachesis_group3:19239905-19240665 ID=repeat_TE0044438;Target=Repeat_25979 10978 11529;Class=ClassI/LTR/Copia;PercDiv=5.0;PercDel=0.5;PercIns=0.6;
>Lachesis_group3:19240666-19248317 ID=repeat_TE0044440;Target=Repeat_6300 1 7652;Class=ClassI/LTR/Copia;PercDiv=0.0;PercDel=0.0;PercIns=0.0;
>Lachesis_group3:19248318-19250256 ID=repeat_TE0044441;Target=Repeat_25979 11525 13471;Class=ClassI/LTR/Copia;PercDiv=1.5;PercDel=0.7;PercIns=0.3;
>Lachesis_group3:19250307-19251158 ID=repeat_TE0044443;Target=Repeat_4799 3361 4225;Class=ClassI/LTR/Copia;PercDiv=14.7;PercDel=3.4;PercIns=1.9;
>Lachesis_group3:19251159-19252568 ID=repeat_TE0044444;Target=Repeat_11653 47 2187;Class=ClassI/LTR/Copia;PercDiv=7.6;PercDel=0.6;PercIns=0.7;
>Lachesis_group3:19267454-19268209 ID=repeat_TE0044490;Target=Repeat_25979 11003 11989;Class=ClassI/LTR/Copia;PercDiv=13.1;PercDel=3.7;PercIns=2.1;
>Lachesis_group3:19268199-19268804 ID=repeat_TE0044491;Target=Repeat_25973 1352 2039;Class=ClassI/LTR/Copia;PercDiv=10.5;PercDel=16.5;PercIns=3.7;
>Lachesis_group3:19269125-19270065 ID=repeat_TE0044493;Target=Repeat_25973 1 1372;Class=ClassI/LTR/Copia;PercDiv=20.9;PercDel=3.3;PercIns=4.3;
>Lachesis_group3:19271318-19272315 ID=repeat_TE0044501;Target=Repeat_25973 7259 8227;Class=ClassI/LTR/Copia;PercDiv=10.0;PercDel=0.3;PercIns=3.3;
>Lachesis_group3:19274005-19278780 ID=repeat_TE0044509;Target=Repeat_6302 1 4776;Class=ClassI/LTR/Copia;PercDiv=0.0;PercDel=0.0;PercIns=0.0;
>Lachesis_group3:19279379-19280242 ID=repeat_TE0044513;Target=Repeat_25789 13566 14442;Class=ClassI/LTR/Gypsy;PercDiv=5.0;PercDel=2.5;PercIns=1.0;
>Lachesis_group3:19280243-19290785 ID=repeat_TE0044514;Target=Repeat_10848 13 17907;Class=ClassI/LTR/Copia;PercDiv=3.0;PercDel=0.5;PercIns=0.4;
>Lachesis_group3:19288591-19291105 ID=repeat_TE0044515;Target=Repeat_22921 8879 11373;Class=ClassI/LTR/Copia;PercDiv=13.1;PercDel=3.8;PercIns=2.8;
>Lachesis_group3:19306039-19311709 ID=repeat_TE0044556;Target=Repeat_9523 1 5665;Class=ClassI/LTR/Gypsy;PercDiv=3.2;PercDel=0.0;PercIns=0.1;
>Lachesis_group3:19313695-19326182 ID=repeat_TE0044569;Target=Repeat_6304 1 12474;Class=ClassI/LTR/Gypsy;PercDiv=0.0;PercDel=0.0;PercIns=0.0;
>Lachesis_group3:19327102-19327731 ID=repeat_TE0044573;Target=Repeat_13138 19987 20613;Class=ClassI/LTR/Gypsy;PercDiv=1.6;PercDel=0.3;PercIns=0.8;
>Lachesis_group3:19335170-19335710 ID=repeat_TE0044597;Target=Repeat_5340 13175 13714;Class=ClassI/LTR/Copia;PercDiv=2.8;PercDel=0.0;PercIns=0.2;
>Lachesis_group3:19339766-19340390 ID=repeat_TE0044599;Target=Repeat_9792 8284 8894;Class=ClassI/LTR/Gypsy;PercDiv=9.2;PercDel=5.0;PercIns=7.4;
>Lachesis_group3:19339889-19342692 ID=repeat_TE0044600;Target=Repeat_17152 15461 18232;Class=ClassI/LTR/Gypsy;PercDiv=11.6;PercDel=4.8;PercIns=4.0;
>Lachesis_group3:19350289-19351926 ID=repeat_TE0044637;Target=Repeat_27819 1422 3072;Class=ClassI/LTR/Gypsy;PercDiv=7.1;PercDel=1.4;PercIns=0.6;
>Lachesis_group3:19350510-19352283 ID=repeat_TE0044638;Target=Repeat_28781 366 2141;Class=ClassI/LTR/Gypsy;PercDiv=23.9;PercDel=8.2;PercIns=8.1;
>Lachesis_group3:19382107-19382888 ID=repeat_TE0044741;Target=Repeat_58760 1077 1898;Class=ClassI/LTR/Gypsy;PercDiv=17.0;PercDel=5.2;PercIns=0.1;
>Lachesis_group3:19399223-19419199 ID=repeat_TE0044809;Target=Repeat_6307 1 19977;Class=ClassI/LTR/Gypsy;PercDiv=0.0;PercDel=0.0;PercIns=0.0;
>Lachesis_group3:19422392-19424493 ID=repeat_TE0044827;Target=Repeat_4384 1017 3134;Class=ClassI/LTR/Gypsy;PercDiv=7.1;PercDel=3.4;PercIns=2.6;
>Lachesis_group3:19439589-19440559 ID=repeat_TE0044900;Target=Repeat_29176 2511 3492;Class=ClassI/LTR/Copia;PercDiv=15.9;PercDel=4.4;PercIns=3.3;
>Lachesis_group3:19439812-19441490 ID=repeat_TE0044901;Target=Repeat_23626 7522 8635;Class=ClassI/LTR/Gypsy;PercDiv=22.4;PercDel=9.4;PercIns=6.7;
>Lachesis_group3:19440560-19441265 ID=repeat_TE0044902;Target=Repeat_28457 1396 2592;Class=ClassI/LTR/Gypsy;PercDiv=20.9;PercDel=8.5;PercIns=6.9;
>Lachesis_group3:19453293-19454682 ID=repeat_TE0044940;Target=Repeat_4828 3819 5201;Class=ClassI/LTR/Gypsy;PercDiv=6.3;PercDel=0.9;PercIns=1.4;
>Lachesis_group3:19456203-19457871 ID=repeat_TE0044951;Target=Repeat_2857 3459 5133;Class=ClassI/LTR/Gypsy;PercDiv=3.5;PercDel=0.6;PercIns=0.2;
>Lachesis_group3:19470321-19471051 ID=repeat_TE0044983;Target=Repeat_7622 6831 7573;Class=ClassI/LTR/Gypsy;PercDiv=8.4;PercDel=5.2;PercIns=3.5;
>Lachesis_group3:19502287-19512870 ID=repeat_TE0045092;Target=Repeat_6310 1 10584;Class=ClassI/LTR/Gypsy;PercDiv=0.0;PercDel=0.0;PercIns=0.0;
>Lachesis_group3:19513368-19515099 ID=repeat_TE0045099;Target=Repeat_22967 1 1724;Class=ClassI/LTR/Gypsy;PercDiv=6.5;PercDel=0.0;PercIns=0.5;
>Lachesis_group3:19515100-19532379 ID=repeat_TE0045101;Target=Repeat_6311 1 17280;Class=ClassI/LTR/Gypsy;PercDiv=0.0;PercDel=0.0;PercIns=0.0;
>Lachesis_group3:19532477-19537938 ID=repeat_TE0045105;Target=Repeat_22967 1848 7286;Class=ClassI/LTR/Gypsy;PercDiv=6.6;PercDel=0.1;PercIns=0.6;
>Lachesis_group3:19559050-19560799 ID=repeat_TE0045192;Target=GYPSHAN2_I_MT_2-int 2235 4372;Class=ClassI/LTR/Gypsy;PercDiv=26.9;PercDel=3.5;PercIns=5.1;
>Lachesis_group3:19562166-19565052 ID=repeat_TE0045198;Target=Repeat_3414 4063 8997;Class=ClassI/LTR/Copia;PercDiv=6.7;PercDel=1.8;PercIns=1.5;
>Lachesis_group3:19573950-19574479 ID=repeat_TE0045214;Target=Repeat_2871 350 888;Class=ClassI/LTR/Gypsy;PercDiv=9.8;PercDel=3.0;PercIns=1.3;
>Lachesis_group3:19574019-19574565 ID=repeat_TE0045215;Target=Repeat_7487 11457 12017;Class=ClassI/LTR/Gypsy;PercDiv=11.2;PercDel=3.3;PercIns=0.7;
>Lachesis_group3:19615730-19626999 ID=repeat_TE0045275;Target=Repeat_14884 1 11196;Class=ClassI/LTR/Gypsy;PercDiv=2.1;PercDel=0.3;PercIns=0.2;
>Lachesis_group3:19628089-19628737 ID=repeat_TE0045288;Target=Repeat_11098 10979 11311;Class=ClassI/LTR/Gypsy;PercDiv=14.7;PercDel=3.7;PercIns=4.9;
>Lachesis_group3:19628402-19629269 ID=repeat_TE0045290;Target=Repeat_26883 12314 13201;Class=ClassI/LTR/Gypsy;PercDiv=18.8;PercDel=5.0;PercIns=2.6;
>Lachesis_group3:19660042-19672630 ID=repeat_TE0045415;Target=Repeat_6315 1 12589;Class=ClassI/LTR/Gypsy;PercDiv=0.0;PercDel=0.0;PercIns=0.0;
>Lachesis_group3:19673381-19674212 ID=repeat_TE0045427;Target=Repeat_26736 9546 10365;Class=ClassI/LTR/Copia;PercDiv=23.2;PercDel=6.7;PercIns=8.3;
>Lachesis_group3:19674809-19688614 ID=repeat_TE0045435;Target=Repeat_6316 8 13907;Class=ClassI/LTR/Gypsy;PercDiv=0.0;PercDel=0.0;PercIns=0.0;
>Lachesis_group3:19694864-19695553 ID=repeat_TE0045452;Target=Repeat_3618 1663 2318;Class=ClassI/LTR/Copia;PercDiv=9.6;PercDel=1.9;PercIns=0.8;
>Lachesis_group3:19697510-19712441 ID=repeat_TE0045465;Target=Repeat_6317 1 14932;Class=ClassI/LTR/Gypsy;PercDiv=0.0;PercDel=0.0;PercIns=0.0;
>Lachesis_group3:19716097-19717294 ID=repeat_TE0045480;Target=Repeat_7181 4267 5463;Class=ClassI/LTR/Copia;PercDiv=6.2;PercDel=0.4;PercIns=0.5;
>Lachesis_group3:19719536-19720382 ID=repeat_TE0045484;Target=Repeat_28943 4809 7918;Class=ClassI/LTR/Copia;PercDiv=29.1;PercDel=2.9;PercIns=2.6;
>Lachesis_group3:19720383-19721442 ID=repeat_TE0045485;Target=Repeat_18908 1146 4364;Class=ClassI/LTR/Copia;PercDiv=22.5;PercDel=1.3;PercIns=1.2;
>Lachesis_group3:19729776-19731710 ID=repeat_TE0045494;Target=Repeat_22514 781 2716;Class=ClassI/LTR/Copia;PercDiv=6.1;PercDel=1.6;PercIns=1.6;
>Lachesis_group3:19737562-19738704 ID=repeat_TE0045516;Target=Repeat_5340 4226 5339;Class=ClassI/LTR/Copia;PercDiv=2.8;PercDel=0.1;PercIns=0.2;
>Lachesis_group3:19738163-19739160 ID=repeat_TE0045517;Target=Repeat_13465 7 1005;Class=ClassI/LTR/Copia;PercDiv=10.9;PercDel=1.8;PercIns=1.7;
>Lachesis_group3:19738704-19745208 ID=repeat_TE0045518;Target=Repeat_5340 4134 10656;Class=ClassI/LTR/Copia;PercDiv=2.0;PercDel=0.4;PercIns=0.1;
>Lachesis_group3:19747300-19748086 ID=repeat_TE0045538;Target=Repeat_15839 12595 13387;Class=ClassI/LTR/Gypsy;PercDiv=11.5;PercDel=1.1;PercIns=0.4;
>Lachesis_group3:19767971-19770219 ID=repeat_TE0045557;Target=Repeat_28433 183 2464;Class=ClassI/LTR/Copia;PercDiv=3.0;PercDel=1.6;PercIns=0.1;
>Lachesis_group3:19769447-19770473 ID=repeat_TE0045558;Target=Repeat_26865 815 1842;Class=ClassI/LTR/Copia;PercDiv=1.7;PercDel=0.1;PercIns=0.0;
>Lachesis_group3:19772598-19778715 ID=repeat_TE0045569;Target=Repeat_20587 11222 17365;Class=ClassI/LTR/Copia;PercDiv=1.6;PercDel=0.4;PercIns=0.0;
>Lachesis_group3:19794134-19795048 ID=repeat_TE0045636;Target=Repeat_8088 10246 11192;Class=ClassI/LTR/Copia;PercDiv=8.2;PercDel=5.2;PercIns=1.7;
>Lachesis_group3:19805045-19805723 ID=repeat_TE0045656;Target=Repeat_4490 3176 3853;Class=ClassI/LTR/Copia;PercDiv=6.1;PercDel=0.1;PercIns=0.3;
>Lachesis_group3:19806319-19811396 ID=repeat_TE0045662;Target=GYPSHAN2_I_MT_2-int 5 6733;Class=ClassI/LTR/Gypsy;PercDiv=28.8;PercDel=3.1;PercIns=2.4;
>Lachesis_group3:19819295-19824922 ID=repeat_TE0045690;Target=Repeat_26410 7945 13566;Class=ClassI/LTR/Copia;PercDiv=3.1;PercDel=0.2;PercIns=0.3;
>Lachesis_group3:19846399-19863870 ID=repeat_TE0045699;Target=Repeat_15905 1 16915;Class=ClassI/LTR/Gypsy;PercDiv=3.9;PercDel=0.8;PercIns=0.8;
>Lachesis_group3:19860838-19865137 ID=repeat_TE0045700;Target=Repeat_17759 1 4402;Class=ClassI/LTR/Gypsy;PercDiv=4.2;PercDel=1.5;PercIns=0.9;
>Lachesis_group3:19877459-19896442 ID=repeat_TE0045722;Target=Repeat_6326 1 18984;Class=ClassI/LTR/?;PercDiv=0.0;PercDel=0.0;PercIns=0.0;
>Lachesis_group3:19899358-19903060 ID=repeat_TE0045734;Target=Repeat_19990 755 4444;Class=ClassI/LTR/Copia;PercDiv=30.9;PercDel=2.4;PercIns=2.8;
>Lachesis_group3:19904383-19905623 ID=repeat_TE0045738;Target=Repeat_28278 14013 15242;Class=ClassI/LTR/Gypsy;PercDiv=13.3;PercDel=4.8;PercIns=5.7;
>Lachesis_group3:19904687-19906790 ID=repeat_TE0045739;Target=Repeat_21888 318 2551;Class=ClassI/LTR/Gypsy;PercDiv=20.8;PercDel=7.3;PercIns=8.2;
[truncated: 179,042 more rows]
